# Supplementary material for: Diaqua­bis[1-hydroxy-2-(imidazol-3-ium-1-yl)-1,1′-ethyl­idenediphophonato-κ2 O,O′]zinc(II)
Source: Acta Crystallogr Sect E Struct Rep Online. 2009 Oct 23;65(Pt 11):m1428–9. doi: 10.1107/S1600536809042858 (PMC2971396; doi:10.1107/S1600536809042858)
Supplement: Supplementary file 1 [file e-65-m1428-sup1.cif]

##############################################################################
###                                                                        ###
###        Electronic paper (Acta Crystallographica Section E)             ###
###                                                                        ###
##############################################################################
#                                                                            #
# This CIF contains the data in a paper accepted for publication in Acta     #
# Crystallographica Section E. It conforms to the requirements of Notes      #
# for Authors for Section E, and has been peer reviewed under the auspices   #
# of the IUCr Commission on Journals.                                        #
#                                                                            #
# Full details of the Crystallographic Information File format               #
# are given in the paper "The Crystallographic Information File (CIF):       #
# a New Standard Archive File for Crystallography" by S. R. Hall, F. H.      #
# Allen and I. D. Brown [Acta Cryst. (1991), A47, 655-685].                  #
#                                                                            #
# The current version of the core CIF dictionary is obtainable from          #
# ftp://ftp.iucr.org/pub/cif_core.dic. The current version number is 2.4.    #
#                                                                            #
# Software is freely available for graphical display of the structure(s) in  #
# this CIF.  For information consult the CIF home page http://www.iucr.org/  #
# cif/home.html                                                              #
#                                                                            #
# This file may be used for bona fide research purposes within the           #
# scientific community so long as proper attribution is given to the journal # 
# article from which it was obtained.                                        #
#                                                                            #
##############################################################################
                                             
data_global
_audit_creation_method     'WinGX routine CIF_UPDATE'
_audit_conform_dict_name     cif_core.dic
_audit_conform_dict_version     2.3
_journal_date_recd_electronic     2009-10-05
_journal_date_accepted     2009-10-19
_journal_name_full     'Acta Crystallographica, Section E'
_journal_year     2009
_journal_volume     65
_journal_issue     11
_journal_page_first     m1428
_journal_page_last     m1429
_journal_paper_category     QM
_journal_coeditor_code     BQ2165
_publ_contact_author_name     'Eleonora Freire'
_publ_contact_author_address
;
 Freire, Eleonora.
 Departamento de F\'isica
 Comisi\'on Nacional de Energ\'ia At\'omica
 Av. gral Paz 1499
 1650 San Mart\'in, Buenos Aires, Argentina.
;
_publ_contact_author_email     freire@tandar.cnea.gov.ar
_publ_contact_author_fax     54-11-6772_7121
_publ_contact_author_phone     54-11-6772_7107
_publ_section_title
;\
Diaquabis[1-hydroxy-2-(imidazol-3-ium-1-yl)-1,1'-ethylidenediphophonato-\
\k^2^<i>O</i>,<i>O</i>']zinc(II)
;
loop_
    _publ_author_name
    _publ_author_footnote
    _publ_author_address
    'Eleonora Freire'
;
Member of Consejo Nacional de Ciencia y T\'ecnica, Conicet.
;
;
Gerencia de Investigaci\'on y Aplicaciones,
Centro At\'omico Constituyentes,
Comisi\'on Nacional de Energ\'ia At\'omica and
Escuela de Ciencia y Tecnolog\'ia, Universidad Nacional General San Mart\'in,
Buenos Aires, Argentina
;
    'Vega, Daniel R.' .
;
Gerencia de Investigaci\'on y Aplicaciones,
Centro At\'omico Constituyentes,
Comisi\'on Nacional de Energ\'ia At\'omica and
Escuela de Ciencia y Tecnolog\'ia, Universidad Nacional General San Mart\'in,
Buenos Aires, Argentina
;
_publ_section_synopsis     .
data_I
_audit_creation_method     SHELXL-97
_chemical_name_systematic
;
Diaquabis[1-hydroxy-2-(imidazol-3-ium-1-yl)-1,1'-ethylidenediphophonato-
\k^2^<i>O</i>,<i>O</i>']zinc(II)
;
_chemical_formula_moiety     'C10 H22 N4 O16 P4 Zn'
_chemical_formula_sum     'C10 H22 N4 O16 P4 Zn'
_chemical_formula_iupac     '[Zn (C5 H9 N2 O7 P2)2 (H2 O)2]'
_chemical_formula_weight     643.57
_chemical_melting_point     ?
_symmetry_cell_setting     triclinic
_symmetry_space_group_name_H-M     'P -1'
_symmetry_space_group_name_Hall     '-P 1'
loop_
    _symmetry_equiv_pos_as_xyz
    'x, y, z'
    '-x, -y, -z'
_cell_length_a     7.4570(10)
_cell_length_b     8.408(2)
_cell_length_c     9.843(2)
_cell_angle_alpha     105.06(3)
_cell_angle_beta     112.23(3)
_cell_angle_gamma     97.05(3)
_cell_volume     534.5(2)
_cell_formula_units_Z     1
_cell_measurement_reflns_used     42
_cell_measurement_theta_min     8
_cell_measurement_theta_max     18
_cell_measurement_temperature     293(2)
_exptl_crystal_description     prism
_exptl_crystal_colour     colorless
_exptl_crystal_size_max     0.18
_exptl_crystal_size_mid     0.11
_exptl_crystal_size_min     0.05
_exptl_crystal_density_diffrn     1.999
_exptl_crystal_density_meas     ?
_exptl_crystal_density_method     'not measured'
_exptl_crystal_F_000     328
_exptl_absorpt_coefficient_mu     1.539
_exptl_absorpt_correction_type     psi-scan
_exptl_absorpt_process_details     '(North <i>et al.</i>,  1968)'
_exptl_absorpt_correction_T_min     0.82
_exptl_absorpt_correction_T_max     0.92
_diffrn_ambient_temperature     293(2)
_diffrn_radiation_type     MoK\a
_diffrn_radiation_wavelength     0.71073
_diffrn_radiation_source     'fine-focus sealed tube'
_diffrn_radiation_monochromator     graphite
_diffrn_measurement_device     "Rigaku AFC6 Difractometer"
_diffrn_measurement_method     \w/2\q
_diffrn_reflns_number     2426
_diffrn_reflns_av_R_equivalents     0.0499
_diffrn_reflns_av_sigmaI/netI     ?
_diffrn_reflns_theta_min     2.37
_diffrn_reflns_theta_max     25.49
_diffrn_reflns_theta_full     25.49
_diffrn_measured_fraction_theta_max     1.000
_diffrn_measured_fraction_theta_full     1.000
_diffrn_reflns_limit_h_min     -9
_diffrn_reflns_limit_h_max     9
_diffrn_reflns_limit_k_min     -1
_diffrn_reflns_limit_k_max     10
_diffrn_reflns_limit_l_min     -11
_diffrn_reflns_limit_l_max     11
_diffrn_standards_number     3
_diffrn_standards_interval_count     150
_diffrn_standards_decay_%     <3
_reflns_number_total     1990
_reflns_number_gt     1236
_reflns_threshold_expression     I>2\s(I)
_refine_ls_structure_factor_coef     Fsqd
_refine_ls_matrix_type     full
_refine_ls_R_factor_all     0.1293
_refine_ls_R_factor_gt     0.0524
_refine_ls_wR_factor_gt     0.1318
_refine_ls_wR_factor_ref     0.1516
_refine_ls_goodness_of_fit_ref     1.037
_refine_ls_restrained_S_all     1.037
_refine_ls_number_reflns     1990
_refine_ls_number_parameters     160
_refine_ls_number_restraints     0
_refine_ls_hydrogen_treatment     constr
_refine_ls_weighting_scheme     calc
_refine_ls_weighting_details
                 'calc w=1/[\s^2^(Fo^2^)+(0.0781P)^2^] where P=(Fo^2^+2Fc^2^)/3'
_atom_sites_solution_hydrogens     geom
_atom_sites_solution_primary     direct
_atom_sites_solution_secondary     difmap
_refine_ls_shift/su_max     0.000
_refine_ls_shift/su_mean     0.000
_refine_diff_density_max     0.838
_refine_diff_density_min     -0.938
_refine_ls_extinction_method     none
_refine_ls_extinction_coef     ?
loop_
    _atom_type_symbol
    _atom_type_description
    _atom_type_scat_dispersion_real
    _atom_type_scat_dispersion_imag
    _atom_type_scat_source
    'C' 'C' 0.0033 0.0016
                         'International Tables Vol C Tables 4.2.6.8 and 6.1.1.4'
    'H' 'H' 0.0000 0.0000
                         'International Tables Vol C Tables 4.2.6.8 and 6.1.1.4'
    'N' 'N' 0.0061 0.0033
                         'International Tables Vol C Tables 4.2.6.8 and 6.1.1.4'
    'O' 'O' 0.0106 0.0060
                         'International Tables Vol C Tables 4.2.6.8 and 6.1.1.4'
    'P' 'P' 0.1023 0.0942
                         'International Tables Vol C Tables 4.2.6.8 and 6.1.1.4'
    'Zn' 'Zn' 0.2839 1.4301
                         'International Tables Vol C Tables 4.2.6.8 and 6.1.1.4'
_computing_data_collection
;
MSC/AFC Diffractometer Control Software (Molecular Structure
Corporation, 1988)
;
_computing_cell_refinement
;
MSC/AFC Diffractometer Control Software (Molecular Structure
Corporation, 1988)
;
_computing_data_reduction
;
MSC/AFC Diffractometer Control Software (Molecular Structure
Corporation, 1988)
;
_computing_structure_solution     'SHELXS97 (Sheldrick, 2008)'
_computing_structure_refinement     'SHELXL97 (Sheldrick, 2008)'
_computing_molecular_graphics     'SHELXTL (Sheldrick, 2008)'
_computing_publication_material
                             'SHELXTL (Sheldrick, 2008) and PLATON (Spek, 2009)'
loop_
    _atom_site_type_symbol
    _atom_site_label
    _atom_site_fract_x
    _atom_site_fract_y
    _atom_site_fract_z
    _atom_site_U_iso_or_equiv
    _atom_site_adp_type
    _atom_site_calc_flag
    _atom_site_refinement_flags
    _atom_site_occupancy
    _atom_site_disorder_assembly
    _atom_site_disorder_group
    Zn Zn1 0.5000 0.5000 0.5000 0.0266(4) Uani d S 1 . .
    P P1 0.8731(2) 0.77240(19) 0.52403(17) 0.0172(4) Uani d . 1 . .
    P P2 0.8422(2) 0.77671(19) 0.82873(17) 0.0186(4) Uani d . 1 . .
    O O11 0.7109(6) 0.6106(5) 0.4453(4) 0.0211(9) Uani d . 1 . .
    O O12 0.7749(6) 0.9268(5) 0.5228(5) 0.0242(10) Uani d . 1 . .
    H H12 0.8403 1.0149 0.5264 0.036 Uiso d R 1 . .
    O O13 1.0242(6) 0.7849(5) 0.4574(5) 0.0217(9) Uani d . 1 . .
    O O21 0.6875(6) 0.6116(5) 0.7361(5) 0.0253(10) Uani d . 1 . .
    O O22 0.7342(6) 0.9253(5) 0.8129(5) 0.0254(10) Uani d . 1 . .
    H H22 0.8021 1.0216 0.8691 0.038 Uiso d R 1 . .
    O O23 0.9654(7) 0.8002(5) 0.9969(5) 0.0249(10) Uani d . 1 . .
    O O1 1.1578(6) 0.9545(5) 0.8097(5) 0.0261(10) Uani d . 1 . .
    H H1 1.1019 1.0326 0.8140 0.039 Uiso d R 1 . .
    N N1 1.2533(8) 0.6520(6) 0.8864(6) 0.0224(11) Uani d . 1 . .
    N N2 1.3599(9) 0.5904(8) 1.0957(7) 0.0372(15) Uani d . 1 . .
    H H2 1.3678 0.5388 1.1618 0.045 Uiso calc R 1 . .
    C C1 1.0088(9) 0.7937(7) 0.7310(6) 0.0183(13) Uani d . 1 . .
    C C2 1.1243(10) 0.6535(8) 0.7302(7) 0.0271(15) Uani d . 1 . .
    H H2A 1.0288 0.5439 0.6719 0.032 Uiso calc R 1 . .
    H H2B 1.2067 0.6680 0.6759 0.032 Uiso calc R 1 . .
    C C3 1.2149(10) 0.5438(9) 0.9533(8) 0.0315(16) Uani d . 1 . .
    H H3 1.1052 0.4509 0.9084 0.038 Uiso calc R 1 . .
    C C5 1.4298(10) 0.7711(8) 0.9896(8) 0.0319(16) Uani d . 1 . .
    H H5 1.4929 0.8611 0.9722 0.038 Uiso calc R 1 . .
    C C4 1.4926(12) 0.7303(10) 1.1212(8) 0.042(2) Uani d . 1 . .
    H H4 1.6068 0.7885 1.2127 0.051 Uiso calc R 1 . .
    O O1W 0.3851(6) 0.7142(6) 0.4904(6) 0.0349(12) Uani d . 1 . .
    H H1WA 0.4645 0.8074 0.5273 0.052 Uiso d R 1 . .
    H H1WB 0.2703 0.7245 0.4668 0.052 Uiso d R 1 . .
loop_
    _atom_site_aniso_label
    _atom_site_aniso_U_11
    _atom_site_aniso_U_22
    _atom_site_aniso_U_33
    _atom_site_aniso_U_12
    _atom_site_aniso_U_13
    _atom_site_aniso_U_23
    Zn1 0.0278(7) 0.0212(6) 0.0247(6) 0.0057(5) 0.0079(5) 0.0030(5)
    P1 0.0177(8) 0.0145(8) 0.0173(8) 0.0054(6) 0.0056(7) 0.0043(6)
    P2 0.0194(8) 0.0157(8) 0.0150(8) 0.0029(7) 0.0048(7) 0.0008(6)
    O11 0.020(2) 0.024(2) 0.014(2) 0.0010(19) 0.0059(18) 0.0015(17)
    O12 0.026(2) 0.020(2) 0.035(3) 0.0118(19) 0.016(2) 0.015(2)
    O13 0.022(2) 0.019(2) 0.025(2) 0.0082(18) 0.0116(19) 0.0051(18)
    O21 0.029(3) 0.021(2) 0.017(2) 0.000(2) 0.006(2) 0.0027(18)
    O22 0.028(2) 0.020(2) 0.024(2) 0.0100(19) 0.009(2) 0.0019(19)
    O23 0.035(3) 0.021(2) 0.015(2) 0.005(2) 0.007(2) 0.0037(18)
    O1 0.021(2) 0.018(2) 0.030(2) 0.0008(19) 0.007(2) 0.0003(19)
    N1 0.023(3) 0.022(3) 0.021(3) 0.010(2) 0.006(2) 0.008(2)
    N2 0.052(4) 0.039(4) 0.032(3) 0.018(3) 0.020(3) 0.025(3)
    C1 0.023(3) 0.017(3) 0.017(3) 0.010(3) 0.007(3) 0.007(2)
    C2 0.029(4) 0.023(3) 0.019(3) 0.010(3) 0.002(3) 0.004(3)
    C3 0.027(4) 0.031(4) 0.044(4) 0.013(3) 0.016(3) 0.022(3)
    C5 0.027(4) 0.026(4) 0.037(4) 0.008(3) 0.007(3) 0.012(3)
    C4 0.048(5) 0.042(5) 0.025(4) 0.020(4) 0.000(3) 0.013(3)
    O1W 0.018(2) 0.022(2) 0.059(3) 0.007(2) 0.013(2) 0.011(2)
_geom_special_details
;
All e.s.d.'s (except the e.s.d. in the dihedral angle between two l.s. planes)
are estimated using the full covariance matrix. The cell e.s.d.'s are taken
into account individually in the estimation of e.s.d.'s in distances, angles
and torsion angles; correlations between e.s.d.'s in cell parameters are only
used when they are defined by crystal symmetry. An approximate (isotropic)
treatment of cell e.s.d.'s is used for estimating e.s.d.'s involving l.s.
planes.
;
loop_
    _geom_bond_atom_site_label_1
    _geom_bond_atom_site_label_2
    _geom_bond_site_symmetry_2
    _geom_bond_distance
    _geom_bond_publ_flag
    Zn1 O11 2_666 2.042(4) ?
    Zn1 O11 . 2.042(4) y
    Zn1 O21 . 2.079(4) y
    Zn1 O21 2_666 2.079(4) ?
    Zn1 O1W 2_666 2.096(4) ?
    Zn1 O1W . 2.096(4) y
    P1 O11 . 1.501(4) ?
    P1 O13 . 1.509(4) ?
    P1 O12 . 1.567(4) ?
    P1 C1 . 1.847(6) ?
    P2 O21 . 1.498(4) ?
    P2 O23 . 1.502(4) ?
    P2 O22 . 1.578(4) ?
    P2 C1 . 1.850(6) ?
    O12 H12 . 0.8200 ?
    O22 H22 . 0.8200 ?
    O1 C1 . 1.448(7) ?
    O1 H1 . 0.8201 ?
    N1 C3 . 1.317(8) ?
    N1 C5 . 1.379(8) ?
    N1 C2 . 1.478(7) ?
    N2 C3 . 1.323(9) ?
    N2 C4 . 1.341(9) ?
    N2 H2 . 0.8600 ?
    C1 C2 . 1.543(8) ?
    C2 H2A . 0.9700 ?
    C2 H2B . 0.9700 ?
    C3 H3 . 0.9300 ?
    C5 C4 . 1.352(9) ?
    C5 H5 . 0.9300 ?
    C4 H4 . 0.9300 ?
    O1W H1WA . 0.8200 ?
    O1W H1WB . 0.8200 ?
loop_
    _geom_angle_atom_site_label_1
    _geom_angle_atom_site_label_2
    _geom_angle_atom_site_label_3
    _geom_angle_site_symmetry_1
    _geom_angle_site_symmetry_3
    _geom_angle
    _geom_angle_publ_flag
    O11 Zn1 O11 2_666 . 180.0 ?
    O11 Zn1 O21 2_666 . 89.35(16) ?
    O11 Zn1 O21 . . 90.65(16) y
    O11 Zn1 O21 2_666 2_666 90.65(16) ?
    O11 Zn1 O21 . 2_666 89.35(16) ?
    O21 Zn1 O21 . 2_666 180.0 ?
    O11 Zn1 O1W 2_666 2_666 86.18(18) ?
    O11 Zn1 O1W . 2_666 93.82(18) ?
    O21 Zn1 O1W . 2_666 87.37(18) ?
    O21 Zn1 O1W 2_666 2_666 92.63(18) ?
    O11 Zn1 O1W 2_666 . 93.82(18) ?
    O11 Zn1 O1W . . 86.18(18) y
    O21 Zn1 O1W . . 92.63(18) y
    O21 Zn1 O1W 2_666 . 87.37(18) ?
    O1W Zn1 O1W 2_666 . 180.0000(10)
                                   ?
    O11 P1 O13 . . 115.5(2) ?
    O11 P1 O12 . . 108.9(2) ?
    O13 P1 O12 . . 109.9(2) ?
    O11 P1 C1 . . 108.2(3) ?
    O13 P1 C1 . . 107.9(3) ?
    O12 P1 C1 . . 106.0(3) ?
    O21 P2 O23 . . 115.7(2) ?
    O21 P2 O22 . . 108.0(3) ?
    O23 P2 O22 . . 110.9(2) ?
    O21 P2 C1 . . 107.4(3) ?
    O23 P2 C1 . . 109.4(3) ?
    O22 P2 C1 . . 104.9(3) ?
    P1 O11 Zn1 . . 134.2(2) ?
    P1 O12 H12 . . 117.6 ?
    P2 O21 Zn1 . . 132.6(3) ?
    P2 O22 H22 . . 116.2 ?
    C1 O1 H1 . . 109.4 ?
    C3 N1 C5 . . 108.8(6) ?
    C3 N1 C2 . . 126.2(6) ?
    C5 N1 C2 . . 125.0(5) ?
    C3 N2 C4 . . 109.7(6) ?
    C3 N2 H2 . . 125.1 ?
    C4 N2 H2 . . 125.1 ?
    O1 C1 C2 . . 106.5(5) ?
    O1 C1 P1 . . 108.5(4) ?
    C2 C1 P1 . . 105.0(4) ?
    O1 C1 P2 . . 110.8(4) ?
    C2 C1 P2 . . 112.6(4) ?
    P1 C1 P2 . . 113.1(3) ?
    N1 C2 C1 . . 114.5(5) ?
    N1 C2 H2A . . 108.6 ?
    C1 C2 H2A . . 108.6 ?
    N1 C2 H2B . . 108.6 ?
    C1 C2 H2B . . 108.6 ?
    H2A C2 H2B . . 107.6 ?
    N1 C3 N2 . . 108.0(6) ?
    N1 C3 H3 . . 126.0 ?
    N2 C3 H3 . . 126.0 ?
    C4 C5 N1 . . 106.1(6) ?
    C4 C5 H5 . . 127.0 ?
    N1 C5 H5 . . 127.0 ?
    N2 C4 C5 . . 107.4(6) ?
    N2 C4 H4 . . 126.3 ?
    C5 C4 H4 . . 126.3 ?
    Zn1 O1W H1WA . . 118.1 ?
    Zn1 O1W H1WB . . 130.4 ?
    H1WA O1W H1WB . . 110.8 ?
loop_
    _geom_torsion_atom_site_label_1
    _geom_torsion_atom_site_label_2
    _geom_torsion_atom_site_label_3
    _geom_torsion_atom_site_label_4
    _geom_torsion_site_symmetry_1
    _geom_torsion_site_symmetry_2
    _geom_torsion_site_symmetry_3
    _geom_torsion_site_symmetry_4
    _geom_torsion
    _geom_torsion_publ_flag
    O13 P1 O11 Zn1 . . . . 167.0(3) ?
    O12 P1 O11 Zn1 . . . . -68.8(4) ?
    C1 P1 O11 Zn1 . . . . 46.0(4) ?
    O21 Zn1 O11 P1 . . . . -30.0(4) ?
    O21 Zn1 O11 P1 2_666 . . . 150.0(4) ?
    O1W Zn1 O11 P1 2_666 . . . -117.4(4) ?
    O1W Zn1 O11 P1 . . . . 62.6(4) ?
    O23 P2 O21 Zn1 . . . . -172.3(3) ?
    O22 P2 O21 Zn1 . . . . 62.8(4) ?
    C1 P2 O21 Zn1 . . . . -49.8(4) ?
    O11 Zn1 O21 P2 2_666 . . . -147.8(4) ?
    O11 Zn1 O21 P2 . . . . 32.2(4) ?
    O1W Zn1 O21 P2 2_666 . . . 126.0(4) ?
    O1W Zn1 O21 P2 . . . . -54.0(4) ?
    O11 P1 C1 O1 . . . . -176.6(3) ?
    O13 P1 C1 O1 . . . . 57.8(4) ?
    O12 P1 C1 O1 . . . . -59.9(4) ?
    O11 P1 C1 C2 . . . . 69.9(4) ?
    O13 P1 C1 C2 . . . . -55.8(4) ?
    O12 P1 C1 C2 . . . . -173.4(4) ?
    O11 P1 C1 P2 . . . . -53.3(4) ?
    O13 P1 C1 P2 . . . . -178.9(3) ?
    O12 P1 C1 P2 . . . . 63.4(3) ?
    O21 P2 C1 O1 . . . . 177.3(4) ?
    O23 P2 C1 O1 . . . . -56.4(4) ?
    O22 P2 C1 O1 . . . . 62.6(4) ?
    O21 P2 C1 C2 . . . . -63.6(5) ?
    O23 P2 C1 C2 . . . . 62.7(5) ?
    O22 P2 C1 C2 . . . . -178.3(4) ?
    O21 P2 C1 P1 . . . . 55.2(4) ?
    O23 P2 C1 P1 . . . . -178.5(3) ?
    O22 P2 C1 P1 . . . . -59.5(3) ?
    C3 N1 C2 C1 . . . . 104.1(7) ?
    C5 N1 C2 C1 . . . . -72.1(8) ?
    O1 C1 C2 N1 . . . . 62.2(6) ?
    P1 C1 C2 N1 . . . . 177.1(4) ?
    P2 C1 C2 N1 . . . . -59.4(6) ?
    C5 N1 C3 N2 . . . . 0.4(8) ?
    C2 N1 C3 N2 . . . . -176.3(6) ?
    C4 N2 C3 N1 . . . . 0.3(8) ?
    C3 N1 C5 C4 . . . . -0.9(8) ?
    C2 N1 C5 C4 . . . . 175.8(6) ?
    C3 N2 C4 C5 . . . . -0.9(9) ?
    N1 C5 C4 N2 . . . . 1.1(8) ?
loop_
    _geom_hbond_atom_site_label_D
    _geom_hbond_atom_site_label_H
    _geom_hbond_atom_site_label_A
    _geom_hbond_site_symmetry_A
    _geom_hbond_distance_DH
    _geom_hbond_distance_HA
    _geom_hbond_distance_DA
    _geom_hbond_angle_DHA
    O22 H22 O23 2_777 0.82 1.90 2.676(6) 158.5
    O12 H12 O13 2_776 0.82 1.79 2.607(6) 176.0
    O1 H1 O23 2_777 0.82 2.28 2.910(6) 133.7
    O1W H1WA O12 . 0.82 2.43 3.078(6) 136.8
    O1W H1WB O13 1_455 0.82 1.94 2.745(6) 167.3
    N2 H2 O21 2_767 0.86 1.90 2.740(7) 163.8
