# Supplementary material for: Diaqua­bis[1-hydroxy-2-(imidazol-3-ium-1-yl)-1,1′-ethyl­idenediphophonato-κ2 O,O′]zinc(II)
Source: Acta Crystallogr Sect E Struct Rep Online. 2009 Oct 23;65(Pt 11):m1428–9. doi: 10.1107/S1600536809042858 (PMC2971396; doi:10.1107/S1600536809042858)
Supplement: Supplementary file 2 [file e-65-m1428-Isup2.hkl]

# 
# h,k,l, Fc-squared, Fo-squared, sigma(Fo-squared) and status flag 
# 
data_I
_shelx_title ' ibamion in P-1' 
_shelx_refln_list_code          4 
_shelx_F_calc_maximum      113.01 
_exptl_crystal_F_000       328.00 
_reflns_d_resolution_high  0.8258 
 
loop_ 
 _symmetry_equiv_pos_as_xyz 
 'x, y, z' 
 '-x, -y, -z' 
 
_cell_length_a     7.4570 
_cell_length_b     8.4080 
_cell_length_c     9.8430 
_cell_angle_alpha 105.065 
_cell_angle_beta  112.226 
_cell_angle_gamma  97.053 
 
_shelx_F_squared_multiplier     1.000 
 
loop_ 
 _refln_index_h 
 _refln_index_k 
 _refln_index_l 
 _refln_F_squared_calc 
 _refln_F_squared_meas 
 _refln_F_squared_sigma 
 _refln_observed_status 
   1   0   0      254.82      383.35     12.79 o 
   2   0   0       39.97       13.60     24.30 o 
   3   0   0     1013.73      844.17     28.69 o 
   4   0   0      146.75      155.33     16.18 o 
   5   0   0      141.00      111.40     16.97 o 
   6   0   0      529.24      546.71     25.60 o 
   7   0   0      158.54      144.48     25.85 o 
   8   0   0      339.57      379.80     65.41 o 
  -8   1   0        4.58      -36.85     52.98 o 
  -7   1   0      250.43      251.74     23.40 o 
  -6   1   0      839.69      832.15     30.96 o 
  -5   1   0       10.15      -15.85     57.43 o 
  -4   1   0       90.86       69.64     11.16 o 
  -3   1   0      197.26      279.17     12.94 o 
  -2   1   0     1050.90     1333.35     37.21 o 
  -1   1   0     7877.55     8905.72    117.92 o 
   0   1   0      818.53      880.08     26.92 o 
   1   1   0      996.76      870.28     31.15 o 
   2   1   0     3611.26     3294.19     85.90 o 
   3   1   0       30.47       14.09     16.00 o 
   4   1   0      263.10      273.44     15.97 o 
   5   1   0     1520.52     1530.31    176.30 o 
   6   1   0      120.09      116.59     42.45 o 
   7   1   0       61.99      113.18     60.11 o 
  -8   2   0       49.75       -1.13     79.67 o 
  -7   2   0     1395.69     1348.68     68.51 o 
  -6   2   0       21.23        0.00     59.19 o 
  -5   2   0      222.51      231.25     24.02 o 
  -4   2   0      527.15      489.49     25.00 o 
  -3   2   0      205.46      206.39     17.23 o 
  -2   2   0      133.62      277.03     16.39 o 
  -1   2   0      259.04      347.24     16.25 o 
   0   2   0     1554.17     2275.39     86.88 o 
   1   2   0     6349.84     6484.60    171.07 o 
   2   2   0     1325.91     1844.39     72.89 o 
   3   2   0      139.47      104.54     15.96 o 
   4   2   0     1860.58     1842.27     81.23 o 
   5   2   0      185.69      190.85     23.73 o 
   6   2   0       31.50       21.90     72.75 o 
   7   2   0      137.84      183.37     29.52 o 
  -8   3   0       80.12       68.37     94.93 o 
  -7   3   0        6.17       39.27     44.50 o 
  -6   3   0      106.16       18.36     67.67 o 
  -5   3   0     1497.54     1399.96     68.51 o 
  -4   3   0        0.97      -48.74     49.02 o 
  -3   3   0       36.51       -5.93     43.23 o 
  -2   3   0    12771.10    15087.36    320.11 o 
  -1   3   0       76.78      130.53     14.41 o 
   0   3   0      504.07      546.14     26.56 o 
   1   3   0        9.08       27.26     40.54 o 
   2   3   0        2.34       19.07     25.43 o 
   3   3   0     1485.87     1415.08     67.95 o 
   4   3   0      819.58      870.07     43.51 o 
   5   3   0      525.78      497.12     33.76 o 
   6   3   0      483.92      470.14     39.27 o 
   7   3   0       10.74       39.70     40.26 o 
  -8   4   0        8.93       24.86     51.99 o 
  -7   4   0        2.58      -88.86     88.86 o 
  -6   4   0     1388.08     1343.03     68.37 o 
  -5   4   0      541.53      502.91     31.93 o 
  -4   4   0        2.85       40.26     42.52 o 
  -3   4   0     4826.16     5145.52    206.11 o 
  -2   4   0      648.08      779.23     36.16 o 
  -1   4   0      116.34       93.52     14.97 o 
   0   4   0     2260.05     2567.53    129.68 o 
   1   4   0      352.18      437.22     24.16 o 
   2   4   0     3404.32     3854.48    187.32 o 
   3   4   0      534.75      493.73     30.94 o 
   4   4   0       88.34       60.46     64.70 o 
   5   4   0      328.67      409.39     35.03 o 
   6   4   0       35.94       17.38     68.66 o 
  -8   5   0       12.67       37.58     64.84 o 
  -7   5   0      231.92      190.00     30.80 o 
  -6   5   0       30.54       49.44     57.78 o 
  -5   5   0        3.27      -82.50     82.50 o 
  -4   5   0      736.72      867.66     41.39 o 
  -3   5   0      309.73      316.30     25.57 o 
  -2   5   0      371.40      514.50     27.97 o 
  -1   5   0     3832.07     4271.93    189.02 o 
   0   5   0      505.83      655.20     32.21 o 
   1   5   0      663.66      751.83     38.57 o 
   2   5   0      911.11      875.01     43.23 o 
   3   5   0      199.84      157.65     26.42 o 
   4   5   0      200.99      158.50     28.25 o 
   5   5   0      108.90      101.85     30.09 o 
  -7   6   0      244.80      217.69     33.34 o 
  -6   6   0        8.60      -65.12     65.12 o 
  -5   6   0      381.89      356.56     32.21 o 
  -4   6   0      323.23      368.99     29.38 o 
  -3   6   0       25.28      -10.45     60.18 o 
  -2   6   0     1110.13     1273.38     61.17 o 
  -1   6   0      131.29      147.34     23.03 o 
   0   6   0      307.89      316.30     27.97 o 
   1   6   0     1402.11     1464.94     66.96 o 
   2   6   0      166.20       69.64     71.48 o 
   3   6   0       18.04       45.21     19.92 o 
   4   6   0      210.14      186.90     29.95 o 
   5   6   0       18.44      -12.71     70.77 o 
  -7   7   0      136.12      136.75     27.83 o 
  -6   7   0        4.68       10.17     82.64 o 
  -5   7   0      364.39      412.50     37.15 o 
  -4   7   0       77.95        8.19     72.75 o 
  -3   7   0      871.62      868.37     43.65 o 
  -2   7   0      355.04      391.59     28.82 o 
  -1   7   0     1467.30     1587.70     75.44 o 
   0   7   0     2637.18     2766.58    116.40 o 
   1   7   0       28.33       28.25     33.90 o 
   2   7   0       48.59      -50.01     68.09 o 
   3   7   0      253.97      290.59     30.51 o 
   4   7   0       28.77       10.88     43.37 o 
  -6   8   0      200.82      228.29     30.09 o 
  -5   8   0        1.53      -75.44     75.44 o 
  -4   8   0       80.18       22.89     78.26 o 
  -3   8   0      610.15      667.63     43.51 o 
  -2   8   0       43.65       50.01     22.18 o 
  -1   8   0      786.49      812.99     44.92 o 
   0   8   0       85.47      100.02     22.18 o 
   1   8   0        0.44       25.99     72.61 o 
   2   8   0      419.86      412.50     37.01 o 
   3   8   0        3.33       17.52     75.58 o 
  -5   9   0        0.52      -17.23     82.64 o 
  -4   9   0      226.09      206.53     34.89 o 
  -3   9   0        4.18      -74.59     74.59 o 
  -2   9   0       28.17       52.98     24.72 o 
  -1   9   0      420.18      440.75     41.82 o 
   0   9   0       32.65      -35.03     49.30 o 
   1   9   0      753.73      702.52     51.42 o 
   2 -10   1       23.27       39.84     40.83 o 
  -2  -9   1      121.32      199.33     28.68 o 
  -1  -9   1       59.14       50.15     62.02 o 
   0  -9   1      110.79      117.53     30.80 o 
   1  -9   1      528.86      536.96     42.10 o 
   2  -9   1      229.09      268.13     30.80 o 
   3  -9   1      274.48      243.26     33.48 o 
   4  -9   1      158.81       97.76     32.21 o 
   5  -9   1       55.74       17.94     74.73 o 
  -3  -8   1      138.29      152.00     29.24 o 
  -2  -8   1        5.67      -26.70     69.79 o 
  -1  -8   1       18.81       43.79     52.41 o 
   0  -8   1      960.46      989.86     48.74 o 
   1  -8   1        1.67       33.76     36.87 o 
   2  -8   1       51.78       66.96     21.19 o 
   3  -8   1      254.39      252.73     33.62 o 
   4  -8   1       49.76       41.53     23.87 o 
   5  -8   1      297.98      221.22     36.31 o 
   6  -8   1      215.75      185.77     34.89 o 
  -4  -7   1       52.53       66.96     26.28 o 
  -3  -7   1      283.40      320.68     33.34 o 
  -2  -7   1       53.42        7.35     38.28 o 
  -1  -7   1      215.44      257.67     26.98 o 
   0  -7   1      289.76      345.54     29.38 o 
   1  -7   1      111.10      156.81     21.61 o 
   2  -7   1      509.36      606.32     35.03 o 
   3  -7   1      150.27      152.71     25.15 o 
   4  -7   1      235.00      207.10     29.24 o 
   5  -7   1      332.51      359.67     33.90 o 
   6  -7   1        0.36      -75.01     75.01 o 
  -5  -6   1        5.26       -7.77     54.11 o 
  -4  -6   1      201.40      165.85     29.52 o 
  -3  -6   1       30.96       12.57     59.05 o 
  -2  -6   1     1067.57     1135.93     57.35 o 
  -1  -6   1      723.73      794.63     40.26 o 
   0  -6   1      487.24      577.36     31.08 o 
   1  -6   1     1853.98     2058.69     89.56 o 
   2  -6   1      234.99      222.78     24.72 o 
   3  -6   1       23.40      -29.38     63.01 o 
   4  -6   1      222.64      253.43     29.38 o 
   5  -6   1      123.56      124.60     24.86 o 
   6  -6   1       18.54       16.25     60.89 o 
   7  -6   1      772.14      758.18     51.56 o 
  -6  -5   1       33.45       51.28     63.29 o 
  -5  -5   1       35.18       51.85     21.90 o 
  -4  -5   1       34.96       30.94     37.58 o 
  -3  -5   1      144.39      134.49     20.77 o 
  -2  -5   1      651.07      726.96     37.44 o 
  -1  -5   1        2.51       23.31     12.43 o 
   0  -5   1      910.32     1034.08     53.12 o 
   1  -5   1     1128.14     1232.70     60.74 o 
   2  -5   1       92.68       85.75     18.36 o 
   3  -5   1     1347.15     1403.21     63.29 o 
   4  -5   1      232.28      201.45     24.02 o 
   5  -5   1      756.16      754.93     41.11 o 
   6  -5   1      410.42      407.56     36.02 o 
   7  -5   1       77.23      106.37     28.68 o 
  -6  -4   1       72.90      110.75     25.15 o 
  -5  -4   1      124.92      121.07     26.70 o 
  -4  -4   1       50.80       49.44     53.82 o 
  -3  -4   1      136.16      146.35     18.36 o 
  -2  -4   1        9.69      -40.97     40.97 o 
  -1  -4   1       49.56        7.49     35.46 o 
   0  -4   1      326.10      286.77     18.65 o 
   1  -4   1       33.48       -8.19     22.74 o 
   2  -4   1     5884.88     7212.41    223.77 o 
   3  -4   1      319.11      332.68     22.89 o 
   4  -4   1       86.23       72.89     19.78 o 
   5  -4   1       30.12       33.76     21.47 o 
   6  -4   1      376.77      416.17     32.49 o 
   7  -4   1       19.02      -26.56     69.36 o 
  -7  -3   1        1.75      -26.13     65.27 o 
  -6  -3   1      496.22      452.20     39.98 o 
  -5  -3   1      116.15      131.38     22.18 o 
  -4  -3   1     1263.24     1214.76     55.09 o 
  -3  -3   1      927.89      990.85     47.61 o 
  -2  -3   1      345.14      465.90     22.60 o 
  -1  -3   1      204.12      155.25     14.13 o 
   0  -3   1      491.48      524.53     25.29 o 
   1  -3   1     1793.09     1847.07     92.81 o 
   2  -3   1     2501.98     2676.73    120.36 o 
   3  -3   1        1.45      -40.54     40.54 o 
   4  -3   1      475.67      491.61     28.82 o 
   5  -3   1     1635.43     1655.09     76.00 o 
   6  -3   1      478.85      416.60     35.03 o 
   7  -3   1      340.82      383.26     36.02 o 
   8  -3   1      135.41      160.20     30.37 o 
  -7  -2   1        4.50       21.19     29.10 o 
  -6  -2   1        9.83       -9.32     58.06 o 
  -5  -2   1      523.77      501.08     31.22 o 
  -4  -2   1     1160.55     1114.46     52.83 o 
  -3  -2   1      273.08      256.97     19.49 o 
  -2  -2   1     1954.17     1859.93     94.65 o 
  -1  -2   1      204.04      183.08     13.56 o 
   0  -2   1       15.44       19.21     21.61 o 
   1  -2   1     5397.17     5933.94    152.57 o 
   2  -2   1       32.79       -2.97     30.66 o 
   3  -2   1      365.44      372.95     20.77 o 
   4  -2   1     1303.17     1391.06     67.10 o 
   5  -2   1       51.77        6.36     44.22 o 
   6  -2   1      109.21       39.98     72.61 o 
   7  -2   1      630.93      584.00     48.03 o 
   8  -2   1      261.57       30.66    114.57 o 
  -8  -1   1        1.24        5.77     46.12 o 
  -7  -1   1       23.57       -0.61     50.74 o 
  -6  -1   1        3.59       15.11     34.71 o 
  -5  -1   1      170.62      177.34     63.36 o 
  -4  -1   1        1.32       18.35     25.07 o 
  -3  -1   1     2716.62     2623.88     87.13 o 
  -2  -1   1      570.97      394.06     13.48 o 
  -1  -1   1     1401.70     1473.63    191.35 o 
   0  -1   1     5479.16     5652.35     81.06 o 
   1  -1   1      548.16      568.32     19.00 o 
   2  -1   1        9.87       28.76     19.28 o 
   3  -1   1       24.06      -28.01     28.01 o 
   4  -1   1      129.34      123.57     55.24 o 
   5  -1   1      677.34      689.64     68.09 o 
   6  -1   1     1679.01     1711.91     91.89 o 
   7  -1   1      702.82      675.28     31.82 o 
  -8   0   1      136.23      172.79     72.33 o 
  -7   0   1       71.93       92.12     18.87 o 
  -6   0   1      121.27       51.33     25.50 o 
  -5   0   1      180.98      154.79     16.43 o 
  -4   0   1       13.49       22.88     11.24 o 
  -3   0   1       35.89       19.50     14.55 o 
  -2   0   1     1239.16     1082.56     33.45 o 
  -1   0   1      864.29      759.37     23.03 o 
   0   0   1      911.46      806.43     28.68 o 
   1   0   1      152.40      250.55     33.62 o 
   2   0   1       43.61      -15.82     47.75 o 
   3   0   1      207.61      151.19     12.38 o 
   4   0   1       47.97       12.91     37.69 o 
   5   0   1      794.22      838.81     28.73 o 
   6   0   1       12.61      -29.85     51.49 o 
   7   0   1        5.13        8.87     34.71 o 
  -8   1   1       72.51      117.07     47.11 o 
  -7   1   1       63.86       15.22     47.17 o 
  -6   1   1      625.59      601.51     32.77 o 
  -5   1   1       74.99       79.09     24.72 o 
  -4   1   1      791.42      810.87     39.91 o 
  -3   1   1        1.92       -1.07     19.35 o 
  -2   1   1     4374.93     4650.64     94.57 o 
  -1   1   1     6767.82     7568.98    109.97 o 
   0   1   1     1311.64     1680.39     47.00 o 
   1   1   1     1977.09     1915.74    215.43 o 
   2   1   1     2071.45     1970.02    106.59 o 
   3   1   1        5.46       18.66     21.74 o 
   4   1   1      293.39      252.11     17.95 o 
   5   1   1      846.30      940.01     45.56 o 
   6   1   1      147.39      125.58     61.45 o 
   7   1   1      234.21      265.06     31.93 o 
  -8   2   1        2.16      -92.53     92.53 o 
  -7   2   1       43.90      -83.21     83.21 o 
  -6   2   1      141.85       55.80     65.83 o 
  -5   2   1     1036.12     1033.51     51.42 o 
  -4   2   1       59.97       27.26     33.48 o 
  -3   2   1      113.60       10.31     50.57 o 
  -2   2   1     4958.14     5263.48    155.25 o 
  -1   2   1     1963.85     2370.33     95.64 o 
   0   2   1      275.70      284.09     16.67 o 
   1   2   1     1000.73      953.13     42.10 o 
   2   2   1      133.26      168.11     15.54 o 
   3   2   1     1769.33     1911.07     91.68 o 
   4   2   1     2689.41     2773.22    127.85 o 
   5   2   1      264.61      232.67     28.11 o 
   6   2   1      228.64      273.49     30.09 o 
   7   2   1       47.00       79.67     25.85 o 
  -8   3   1       15.65      -32.35     82.78 o 
  -7   3   1       69.49      -33.48     87.44 o 
  -6   3   1       13.65       19.78     27.12 o 
  -5   3   1      148.49      141.55     23.59 o 
  -4   3   1       79.42       90.41     16.67 o 
  -3   3   1      429.72      443.01     23.03 o 
  -2   3   1      587.95      673.85     33.48 o 
  -1   3   1     2238.18     2530.52    115.98 o 
   0   3   1       46.73       -0.71     41.25 o 
   1   3   1     1057.03     1528.94     72.61 o 
   2   3   1     1225.88     1235.10     59.33 o 
   3   3   1     1171.46     1205.29     60.32 o 
   4   3   1       14.77       29.52     59.61 o 
   5   3   1      144.44      173.76     25.85 o 
   6   3   1      455.14      430.58     38.14 o 
  -8   4   1      343.47      325.34     41.11 o 
  -7   4   1       10.02        0.14     39.55 o 
  -6   4   1      150.12      156.24     27.55 o 
  -5   4   1        5.35       31.79     66.82 o 
  -4   4   1      252.02      234.50     22.32 o 
  -3   4   1      460.54      466.18     25.71 o 
  -2   4   1       99.65       83.91     13.99 o 
  -1   4   1      607.03      624.83     29.95 o 
   0   4   1      770.58      742.64     36.59 o 
   1   4   1        9.20       10.60     31.22 o 
   2   4   1      265.98      227.86     24.58 o 
   3   4   1        1.01       17.80     61.17 o 
   4   4   1        9.76      -53.26     53.40 o 
   5   4   1      514.72      517.60     38.57 o 
   6   4   1       99.91       55.24     97.90 o 
  -8   5   1      152.96      122.20     33.20 o 
  -7   5   1      176.47      182.09     27.55 o 
  -6   5   1       22.71      -47.47     69.08 o 
  -5   5   1       88.65       89.99     22.46 o 
  -4   5   1      375.82      328.59     27.12 o 
  -3   5   1       10.49        3.11     39.84 o 
  -2   5   1      434.23      508.99     25.99 o 
  -1   5   1      987.34     1038.60     48.74 o 
   0   5   1       59.39       40.26     42.52 o 
   1   5   1     1087.28     1106.12     54.25 o 
   2   5   1      561.24      538.23     32.77 o 
   3   5   1        2.20       17.09     42.80 o 
   4   5   1       84.16       22.60     77.27 o 
   5   5   1       23.69       31.93     72.05 o 
  -7   6   1      187.98       37.72     87.44 o 
  -6   6   1       59.84      -28.96     77.98 o 
  -5   6   1      364.01      354.30     31.50 o 
  -4   6   1        4.69       -1.27     63.01 o 
  -3   6   1      512.63      532.44     32.92 o 
  -2   6   1      158.00      179.27     22.74 o 
  -1   6   1      156.35      166.70     23.87 o 
   0   6   1      790.75      799.29     40.12 o 
   1   6   1     1361.32     1421.57     66.25 o 
   2   6   1       63.04      -89.00     89.00 o 
   3   6   1      364.02      362.92     36.45 o 
   4   6   1       12.10       13.14     39.55 o 
  -7   7   1      121.99      104.96     28.39 o 
  -6   7   1       50.43       26.98     75.44 o 
  -5   7   1      207.57      142.12     31.64 o 
  -4   7   1      297.41      335.79     28.54 o 
  -3   7   1       22.27       46.48     53.82 o 
  -2   7   1       11.71       26.98     42.38 o 
  -1   7   1       54.48      106.94     20.20 o 
   0   7   1      192.49      184.78     25.43 o 
   1   7   1        2.00       29.95     48.45 o 
   2   7   1      188.96      182.23     28.54 o 
   3   7   1      213.32      203.43     32.07 o 
  -6   8   1       88.74      -29.24    106.37 o 
  -5   8   1       44.08       44.50     69.36 o 
  -4   8   1      232.77      178.00     34.05 o 
  -3   8   1       44.27       53.26     23.87 o 
  -2   8   1       55.27       30.23     51.14 o 
  -1   8   1      268.27      290.73     31.08 o 
   0   8   1        1.33       -6.22     34.33 o 
   1   8   1       10.48       47.61     23.31 o 
   2   8   1      162.58      145.65     31.36 o 
  -4   9   1       89.30       58.20     60.89 o 
  -3   9   1        1.97       21.05     58.20 o 
  -2   9   1       90.26      110.89     28.54 o 
  -1   9   1      255.09      291.86     32.49 o 
   0   9   1       46.97       10.60     52.13 o 
   1 -10   2       36.65       49.73     27.83 o 
   2 -10   2      136.92       13.56     84.90 o 
  -2  -9   2        5.42       45.21     18.65 o 
  -1  -9   2      128.57      121.77     29.52 o 
   0  -9   2        0.61      -73.88     73.88 o 
   1  -9   2      173.96      151.44     31.08 o 
   2  -9   2      194.63      207.24     31.50 o 
   3  -9   2       55.58       34.05     56.79 o 
   4  -9   2        4.70       50.15     62.02 o 
  -3  -8   2        1.16       10.45     39.98 o 
  -2  -8   2      270.03      298.07     31.36 o 
  -1  -8   2       19.48       15.68     57.21 o 
   0  -8   2        1.03       -4.94     42.52 o 
   1  -8   2      208.61      177.15     30.80 o 
   2  -8   2       92.87       76.43     27.12 o 
   3  -8   2      347.76      310.36     34.19 o 
   4  -8   2        2.48      -22.04     33.06 o 
   5  -8   2       52.00        9.75     85.89 o 
   6  -8   2       20.03       39.55     26.98 o 
  -5  -7   2      214.56       97.62    110.33 o 
  -4  -7   2       43.07        3.39     64.14 o 
  -3  -7   2       51.63       91.54     23.17 o 
  -2  -7   2      286.47      301.89     30.23 o 
  -1  -7   2        2.51      -10.03     58.91 o 
   0  -7   2      123.34       71.76     76.28 o 
   1  -7   2       32.91       59.90     17.23 o 
   2  -7   2      271.68      239.73     27.97 o 
   3  -7   2      161.84      175.60     26.98 o 
   4  -7   2      304.54      254.28     33.62 o 
   5  -7   2       32.32      -83.07     83.07 o 
   6  -7   2        2.21       -4.94     86.60 o 
  -5  -6   2        9.38      -33.90     87.44 o 
  -4  -6   2      243.06      229.28     29.67 o 
  -3  -6   2      167.51      158.22     21.90 o 
  -2  -6   2        1.58       21.05     50.29 o 
  -1  -6   2     1053.02     1092.56     50.86 o 
   0  -6   2      315.88      306.41     24.58 o 
   1  -6   2       72.23       54.39     58.34 o 
   2  -6   2      261.48      317.29     26.13 o 
   3  -6   2      193.02      217.98     23.59 o 
   4  -6   2      440.51      419.28     35.74 o 
   5  -6   2      135.14      111.74     26.84 o 
   6  -6   2      257.23      223.91     31.64 o 
   7  -6   2       81.32      -56.08     97.90 o 
  -6  -5   2        0.40       31.22     69.22 o 
  -5  -5   2       25.61       30.51     49.44 o 
  -4  -5   2      420.31      431.29     31.36 o 
  -3  -5   2       37.73       27.69     53.68 o 
  -2  -5   2      347.02      338.62     25.29 o 
  -1  -5   2     2235.29     2359.31    102.70 o 
   0  -5   2       49.89       60.32     15.68 o 
   1  -5   2      877.57      841.11     41.11 o 
   2  -5   2        2.59       25.00     33.90 o 
   3  -5   2      126.75      142.40     21.61 o 
   4  -5   2      136.34      121.91     23.73 o 
   5  -5   2       94.14       82.50     25.15 o 
   6  -5   2      172.83      160.48     29.95 o 
   7  -5   2      114.48        5.65     97.62 o 
  -7  -4   2       47.62       36.45     62.30 o 
  -6  -4   2        6.06       16.25     60.60 o 
  -5  -4   2      324.72      331.70     30.51 o 
  -4  -4   2       43.80       43.65     60.46 o 
  -3  -4   2        1.07       -3.25     32.92 o 
  -2  -4   2      390.33      356.56     22.04 o 
  -1  -4   2      927.32      982.51     43.51 o 
   0  -4   2     2345.04     2370.47     88.15 o 
   1  -4   2      145.88      110.33     15.40 o 
   2  -4   2      491.50      553.20     26.98 o 
   3  -4   2       72.49       66.25     17.38 o 
   4  -4   2       24.46       28.96     29.52 o 
   5  -4   2      447.53      464.06     34.89 o 
   6  -4   2        4.92       39.41     41.96 o 
   7  -4   2        0.51       38.42     49.73 o 
  -7  -3   2        0.66      -45.91     45.91 o 
  -6  -3   2      620.74      606.88     39.98 o 
  -5  -3   2       84.93       67.81     22.74 o 
  -4  -3   2      416.13      434.11     27.69 o 
  -3  -3   2      558.00      491.75     25.15 o 
  -2  -3   2     1027.61      955.39     47.04 o 
  -1  -3   2      332.57      526.36     25.15 o 
   0  -3   2     2148.96     2057.70     98.60 o 
   1  -3   2       72.66       41.96     12.57 o 
   2  -3   2     1164.84     1322.40     63.43 o 
   3  -3   2      281.78      302.88     20.91 o 
   4  -3   2      417.07      425.78     27.83 o 
   5  -3   2       40.01       54.67     21.33 o 
   6  -3   2       62.60       64.98     26.98 o 
   7  -3   2       97.06       23.73     86.17 o 
  -8  -2   2        1.90      -87.73     87.73 o 
  -7  -2   2      451.99      479.46     38.42 o 
  -6  -2   2      236.35      249.90     27.12 o 
  -5  -2   2       89.50       94.51     19.78 o 
  -4  -2   2     1282.49     1051.74     50.71 o 
  -3  -2   2     1086.31      896.06     40.26 o 
  -2  -2   2      158.84      187.04     15.40 o 
  -1  -2   2     2444.30     2175.09     89.42 o 
   0  -2   2        4.58       24.44     37.01 o 
   1  -2   2       66.64       55.80     12.15 o 
   2  -2   2      767.21      719.47     34.47 o 
   3  -2   2      735.06      719.33     33.20 o 
   4  -2   2        4.19       13.14     23.59 o 
   5  -2   2      302.04      290.45     29.95 o 
   6  -2   2      736.97      762.70     43.65 o 
   7  -2   2       24.15       56.65     27.26 o 
  -8  -1   2       28.38        5.72     54.16 o 
  -7  -1   2      311.66      356.78     26.98 o 
  -6  -1   2       12.96      -32.98     46.72 o 
  -5  -1   2      844.40      890.38     31.70 o 
  -4  -1   2      501.45      458.20     17.52 o 
  -3  -1   2       37.47       44.57      9.69 o 
  -2  -1   2     6267.73     6081.49    302.74 o 
  -1  -1   2     2947.79     2466.10     61.28 o 
   0  -1   2      107.89       43.77     26.06 o 
   1  -1   2     2090.76     2190.41     65.28 o 
   2  -1   2       23.24       60.48     18.44 o 
   3  -1   2      954.31     1019.22     33.48 o 
   4  -1   2       16.98       -7.30     38.59 o 
   5  -1   2       59.95      -27.74     47.77 o 
   6  -1   2      277.04      262.98     22.53 o 
   7  -1   2       58.96       74.47     25.88 o 
  -8   0   2      405.46      432.88     31.01 o 
  -7   0   2       51.03       40.51     50.32 o 
  -6   0   2       56.69       38.99     18.60 o 
  -5   0   2      266.07      259.16     17.17 o 
  -4   0   2      543.16      521.24     17.78 o 
  -3   0   2      190.09      165.09     11.33 o 
  -2   0   2      934.36      818.57     67.95 o 
  -1   0   2      465.40      351.91     12.53 o 
   0   0   2     5225.57     5106.89     92.14 o 
   1   0   2     1180.60     1085.65     36.30 o 
   2   0   2     1933.67     2053.19     63.50 o 
   3   0   2      135.69      122.32     12.93 o 
   4   0   2      262.49      251.01     17.43 o 
   5   0   2        1.32        6.35     40.14 o 
   6   0   2        1.64       14.42     38.94 o 
   7   0   2      199.27      221.94     23.80 o 
  -8   1   2       90.39      117.21     55.80 o 
  -7   1   2      166.38      133.84     22.74 o 
  -6   1   2      773.81      727.41     27.66 o 
  -5   1   2      189.67      173.55     15.48 o 
  -4   1   2      202.88      185.12     13.38 o 
  -3   1   2      223.71      195.25     11.49 o 
  -2   1   2     3793.76     4505.16     97.59 o 
  -1   1   2       38.80       -5.38     24.52 o 
   0   1   2     2518.39     2554.87     70.62 o 
   1   1   2      267.06      263.38     11.91 o 
   2   1   2      722.80      690.15     24.22 o 
   3   1   2      752.33      793.15     27.52 o 
   4   1   2      482.78      519.79     29.52 o 
   5   1   2        0.81      -33.36     45.32 o 
   6   1   2       12.61      -13.32     37.90 o 
   7   1   2       26.19       68.76     22.46 o 
  -8   2   2       66.97       77.41     25.57 o 
  -7   2   2      760.43      787.71     43.09 o 
  -6   2   2      304.04      304.71     30.94 o 
  -5   2   2        2.67       22.32     53.40 o 
  -4   2   2     3818.70     4014.25    169.10 o 
  -3   2   2      754.44      722.44     36.73 o 
  -2   2   2     1282.53     1886.06     96.49 o 
  -1   2   2      643.88      682.60     34.61 o 
   0   2   2      398.30      598.69     30.66 o 
   1   2   2      943.53      938.86     45.63 o 
   2   2   2      234.42      209.22     19.21 o 
   3   2   2      334.10      333.53     24.02 o 
   4   2   2      292.59      239.59     28.25 o 
   5   2   2      171.67      137.17     28.39 o 
   6   2   2        0.78      -14.41     74.31 o 
  -8   3   2       89.65      116.26     29.95 o 
  -7   3   2       94.56      105.39     25.00 o 
  -6   3   2       61.39       21.61     52.98 o 
  -5   3   2     1683.62     1551.82     78.97 o 
  -4   3   2     1724.21     1798.19     87.73 o 
  -3   3   2     1033.79     1164.47     53.54 o 
  -2   3   2     1291.59     1354.33     68.51 o 
  -1   3   2       41.14       53.54     11.87 o 
   0   3   2     1514.74     1610.17     76.28 o 
   1   3   2      205.04      218.96     19.35 o 
   2   3   2       67.14       80.80     16.53 o 
   3   3   2      235.09      264.03     26.56 o 
   4   3   2       97.41       59.47     79.82 o 
   5   3   2      242.31      254.00     31.50 o 
   6   3   2       51.66       99.88     26.42 o 
  -8   4   2       57.76       88.15     28.39 o 
  -7   4   2       32.41      -80.80     80.80 o 
  -6   4   2      302.59      267.84     32.21 o 
  -5   4   2      379.97      314.46     30.37 o 
  -4   4   2      357.83      453.33     27.83 o 
  -3   4   2     1325.68     1494.04     69.22 o 
  -2   4   2     2189.81     2409.17     97.76 o 
  -1   4   2       18.28       21.05     38.14 o 
   0   4   2     1209.67     1262.79     62.72 o 
   1   4   2      200.40      222.92     22.74 o 
   2   4   2      193.96      167.40     22.89 o 
   3   4   2       68.82        4.24     77.56 o 
   4   4   2      250.11      223.20     32.21 o 
   5   4   2       21.85       13.70     78.40 o 
  -8   5   2        0.76       -8.05     56.22 o 
  -7   5   2       82.56       86.17     25.43 o 
  -6   5   2      679.41      681.90     41.53 o 
  -5   5   2      359.95      281.83     31.50 o 
  -4   5   2       69.74       91.82     19.49 o 
  -3   5   2      598.32      535.83     32.21 o 
  -2   5   2       76.55       93.66     18.08 o 
  -1   5   2      707.12      810.03     39.13 o 
   0   5   2      225.70      178.99     22.32 o 
   1   5   2       61.75       22.18     42.95 o 
   2   5   2      120.02      131.80     24.44 o 
   3   5   2      275.75      257.25     31.50 o 
   4   5   2        0.69      -66.25     66.25 o 
  -7   6   2      573.29      572.56     45.63 o 
  -6   6   2       39.06      -38.71     70.49 o 
  -5   6   2      172.65      163.45     26.56 o 
  -4   6   2      307.45      263.18     28.25 o 
  -3   6   2      153.70      147.48     25.00 o 
  -2   6   2      757.50      721.03     39.98 o 
  -1   6   2      474.17      518.03     33.20 o 
   0   6   2       94.16       89.00     23.31 o 
   1   6   2      302.23      285.78     31.64 o 
   2   6   2       13.67       25.15     67.24 o 
   3   6   2       52.03       54.11     78.83 o 
   4   6   2      103.66       13.70     86.03 o 
  -7   7   2      179.68      -48.88    113.86 o 
  -6   7   2       10.42       67.53     21.90 o 
  -5   7   2      304.61      338.19     32.77 o 
  -4   7   2       61.45      -21.76     60.18 o 
  -3   7   2      271.77      279.00     29.24 o 
  -2   7   2      647.55      610.28     39.27 o 
  -1   7   2       13.88       17.23     34.19 o 
   0   7   2      173.39      171.22     28.82 o 
   1   7   2       50.27       59.90     24.44 o 
   2   7   2       57.08       41.25     26.98 o 
  -6   8   2      199.17       42.24    120.36 o 
  -5   8   2       34.04      -11.02     65.27 o 
  -4   8   2        0.74      -73.74     73.74 o 
  -3   8   2      550.64      442.31     41.96 o 
  -2   8   2       37.04       26.56     72.19 o 
  -1   8   2       71.35       44.78     56.37 o 
   0   8   2      315.05      324.21     34.75 o 
   1   8   2       33.84      -72.61    102.00 o 
  -4   9   2      213.81      187.04     35.03 o 
  -3   9   2      127.62      122.20     31.64 o 
  -2   9   2       16.50       51.85     64.56 o 
  -1   9   2      217.96      249.90     30.51 o 
   0 -10   3        5.32       63.99     79.25 o 
   1 -10   3        3.57       -2.97     46.19 o 
   2 -10   3      221.24      221.51     33.90 o 
  -2  -9   3      119.43       75.58     76.28 o 
  -1  -9   3      275.35      296.94     35.74 o 
   0  -9   3       50.00      -13.28     70.49 o 
   1  -9   3      477.64      490.34     40.26 o 
   2  -9   3       21.93       46.62     56.79 o 
   3  -9   3       27.49       24.02     34.89 o 
   4  -9   3      145.18      160.48     27.83 o 
  -4  -8   3       55.49       32.63     74.59 o 
  -3  -8   3       35.49        5.37     32.92 o 
  -2  -8   3      190.05      172.35     30.51 o 
  -1  -8   3      244.60      168.96     28.39 o 
   0  -8   3      478.71      514.50     37.15 o 
   1  -8   3     1271.93     1335.40     68.66 o 
   2  -8   3       27.27       50.15     58.63 o 
   3  -8   3      402.58      440.19     37.01 o 
   4  -8   3      147.19      130.95     29.81 o 
   5  -8   3        0.40      -19.49     86.74 o 
  -5  -7   3       30.71      -26.84     67.10 o 
  -4  -7   3      138.70      184.21     26.13 o 
  -3  -7   3      869.39      887.87     46.62 o 
  -2  -7   3     1133.63      929.26     47.61 o 
  -1  -7   3      218.93      199.75     25.85 o 
   0  -7   3     1639.41     1669.36     78.83 o 
   1  -7   3       76.36       50.57     21.76 o 
   2  -7   3       91.24      109.62     22.04 o 
   3  -7   3       87.19       80.52     23.03 o 
   4  -7   3       54.33       42.80     80.80 o 
   5  -7   3      431.10      496.98     37.86 o 
   6  -7   3       10.05       21.05     25.85 o 
  -6  -6   3      332.33      417.30     41.39 o 
  -5  -6   3       50.90       72.05     22.60 o 
  -4  -6   3      687.43      692.07     41.39 o 
  -3  -6   3        8.93      -26.13     43.23 o 
  -2  -6   3      184.93      172.35     20.91 o 
  -1  -6   3     1165.79     1019.53     48.45 o 
   0  -6   3        1.44       -6.36     46.19 o 
   1  -6   3       49.91       25.99     35.03 o 
   2  -6   3      547.06      600.95     32.35 o 
   3  -6   3      243.21      236.34     26.42 o 
   4  -6   3      208.86      185.20     25.85 o 
   5  -6   3      208.46      198.90     30.23 o 
   6  -6   3       33.56       34.75     58.06 o 
  -6  -5   3       37.93       -3.39     81.37 o 
  -5  -5   3       78.64       71.91     21.47 o 
  -4  -5   3      102.59       90.27     21.33 o 
  -3  -5   3       46.85       56.65     18.22 o 
  -2  -5   3     1420.34     1297.26     57.92 o 
  -1  -5   3      115.02      113.86     16.67 o 
   0  -5   3      206.53      227.16     18.51 o 
   1  -5   3     2157.42     2471.33    104.68 o 
   2  -5   3       31.32       26.28     36.16 o 
   3  -5   3       36.07      -10.03     57.64 o 
   4  -5   3      731.36      782.20     40.26 o 
   5  -5   3       13.64       -1.13     67.81 o 
   6  -5   3        0.69      -73.04     82.36 o 
   7  -5   3       60.41       73.04     29.52 o 
  -7  -4   3        0.34      -71.20     71.20 o 
  -6  -4   3      272.84      248.77     33.76 o 
  -5  -4   3     1450.19     1390.07     67.67 o 
  -4  -4   3     2023.60     1864.45     85.89 o 
  -3  -4   3     1307.14     1242.45     56.22 o 
  -2  -4   3      960.03      998.20     51.28 o 
  -1  -4   3       81.68       64.14     14.55 o 
   0  -4   3     1533.02     1379.33     70.77 o 
   1  -4   3        1.27       19.49     34.47 o 
   2  -4   3       59.41       33.90     43.65 o 
   3  -4   3     5085.48     5125.60    231.82 o 
   4  -4   3       19.33       55.38     57.92 o 
   5  -4   3        4.71       -2.83     70.35 o 
   6  -4   3      431.13      493.31     40.26 o 
   7  -4   3        5.23      -36.16     89.42 o 
  -7  -3   3      150.78      209.36     29.24 o 
  -6  -3   3     1232.21     1168.85     59.76 o 
  -5  -3   3      361.19      318.13     28.39 o 
  -4  -3   3      552.05      475.36     27.97 o 
  -3  -3   3     2400.48     2251.66     95.36 o 
  -2  -3   3      355.86      360.09     20.20 o 
  -1  -3   3      206.96      159.77     14.69 o 
   0  -3   3       84.34      148.75     15.12 o 
   1  -3   3       33.64       75.44     13.99 o 
   2  -3   3     3044.88     3326.85    152.43 o 
   3  -3   3      335.63      319.26     23.59 o 
   4  -3   3      121.39       50.43     63.71 o 
   5  -3   3      561.11      614.94     37.01 o 
   6  -3   3        9.18       24.02     39.98 o 
   7  -3   3       19.46       13.28     83.07 o 
  -8  -2   3        1.26       17.52     71.20 o 
  -7  -2   3      113.80      125.87     26.84 o 
  -6  -2   3        8.67       43.93     17.52 o 
  -5  -2   3       42.02       25.57     25.71 o 
  -4  -2   3     4512.05     4040.67    183.65 o 
  -3  -2   3       21.54      -26.84     40.97 o 
  -2  -2   3     2070.37     1959.24     99.73 o 
  -1  -2   3      877.70      717.21     35.46 o 
   0  -2   3      424.69      568.04     26.70 o 
   1  -2   3        9.78       23.03     23.17 o 
   2  -2   3      195.69      178.00     18.36 o 
   3  -2   3      219.52      234.08     20.63 o 
   4  -2   3     1141.21     1102.87     54.95 o 
   5  -2   3        1.07       22.04     26.13 o 
   6  -2   3       12.71       35.46     79.11 o 
   7  -2   3      279.32      309.38     39.41 o 
  -8  -1   3      142.48      208.49     22.82 o 
  -7  -1   3      162.66      188.25     93.38 o 
  -6  -1   3      723.31      681.42     27.26 o 
  -5  -1   3     1062.25     1009.30     34.63 o 
  -4  -1   3       94.07      122.25     11.86 o 
  -3  -1   3     1528.47     1637.36     50.43 o 
  -2  -1   3     6786.03     5800.39    173.19 o 
  -1  -1   3      125.05      165.62     10.12 o 
   0  -1   3     1419.99     1702.98     50.64 o 
   1  -1   3     7697.42     8327.70    153.33 o 
   2  -1   3       35.85       50.45     14.30 o 
   3  -1   3       40.58       18.59     17.58 o 
   4  -1   3      473.26      492.16     22.98 o 
   5  -1   3        1.76       27.43     18.12 o 
   6  -1   3      284.94      316.70     24.98 o 
   7  -1   3       90.33      106.26     27.22 o 
  -8   0   3      435.11      426.02     33.55 o 
  -7   0   3       51.23      -11.84     41.07 o 
  -6   0   3      212.11      196.52     18.77 o 
  -5   0   3       43.88       65.92     18.08 o 
  -4   0   3       32.48        1.04     35.11 o 
  -3   0   3     8605.65     8467.63    160.52 o 
  -2   0   3     1933.56     2355.72     72.61 o 
  -1   0   3       15.29        2.05     25.47 o 
   0   0   3    10745.71    10371.25    165.71 o 
   1   0   3      262.88      279.59     13.09 o 
   2   0   3       57.68       61.22     10.15 o 
   3   0   3      346.02      341.97     21.12 o 
   4   0   3       88.32       47.39     41.03 o 
   5   0   3      506.26      503.81     27.91 o 
   6   0   3      304.05      329.46     24.92 o 
  -8   1   3        0.81      -23.04     42.14 o 
  -7   1   3        4.77      -15.34     48.74 o 
  -6   1   3     1959.75     1920.76     66.51 o 
  -5   1   3       52.97       28.11     18.22 o 
  -4   1   3     2234.54     2186.62     63.95 o 
  -3   1   3       84.17      137.43     11.14 o 
  -2   1   3      765.98      780.80     30.30 o 
  -1   1   3     2108.35     2094.67     68.85 o 
   0   1   3      487.43      529.67     18.93 o 
   1   1   3      649.65      615.97     22.00 o 
   2   1   3     4149.72     4366.85    129.56 o 
   3   1   3      487.29      548.82     22.46 o 
   4   1   3        8.63       43.29     21.97 o 
   5   1   3      759.53      784.64     33.15 o 
   6   1   3        7.42      -52.83     52.83 o 
  -8   2   3       15.90       26.56     74.31 o 
  -7   2   3      659.37      688.25     41.53 o 
  -6   2   3        7.43      -68.51     68.51 o 
  -5   2   3      535.58      559.28     30.37 o 
  -4   2   3      885.14      856.22     41.25 o 
  -3   2   3       33.82       19.07     50.15 o 
  -2   2   3      145.00      125.73     15.26 o 
  -1   2   3      305.24      320.68     18.36 o 
   0   2   3      348.21      378.46     20.77 o 
   1   2   3     3278.76     3391.97    160.76 o 
   2   2   3       56.35       65.27     15.54 o 
   3   2   3       35.74        6.78     63.01 o 
   4   2   3      466.27      535.97     35.32 o 
   5   2   3      131.59       10.45     55.66 o 
   6   2   3       19.52       52.69     65.55 o 
  -8   3   3      112.72      -81.23     98.18 o 
  -7   3   3       51.26       35.88     64.70 o 
  -6   3   3        0.79      -17.09     49.73 o 
  -5   3   3     6032.51     6511.86    263.89 o 
  -4   3   3     2100.60     2311.28    105.53 o 
  -3   3   3       23.31       51.28     14.97 o 
  -2   3   3     1397.26     1535.58     75.86 o 
  -1   3   3      280.94      298.78     21.47 o 
   0   3   3      512.47      489.07     24.86 o 
   1   3   3      336.80      321.81     24.16 o 
   2   3   3      609.22      567.05     34.75 o 
   3   3   3     1279.31     1306.02     63.71 o 
   4   3   3       81.72       -4.52     78.54 o 
   5   3   3        2.84      -60.74     80.66 o 
  -8   4   3       10.43       31.36     69.36 o 
  -7   4   3        0.91      -62.30     67.24 o 
  -6   4   3     2196.01     2112.94     97.33 o 
  -5   4   3       99.37      102.70     21.90 o 
  -4   4   3       34.51      -35.60     60.46 o 
  -3   4   3      789.48      753.38     36.45 o 
  -2   4   3      126.52      108.21     18.22 o 
  -1   4   3      662.80      658.02     32.07 o 
   0   4   3     1630.68     1531.62     77.41 o 
   1   4   3      460.61      466.04     32.92 o 
   2   4   3      511.30      482.85     34.19 o 
   3   4   3      125.81      128.55     24.30 o 
   4   4   3       33.29      -95.36     95.36 o 
  -8   5   3       24.02       -1.13     57.07 o 
  -7   5   3      238.70      235.07     30.66 o 
  -6   5   3      152.39      166.70     26.56 o 
  -5   5   3        0.64       31.50     42.24 o 
  -4   5   3     1915.44     1840.86     91.54 o 
  -3   5   3      393.40      395.27     29.67 o 
  -2   5   3      284.74      306.27     25.00 o 
  -1   5   3     2600.10     2618.39    125.30 o 
   0   5   3       41.97       48.88     19.07 o 
   1   5   3       66.55       18.51     48.03 o 
   2   5   3      466.84      503.34     36.31 o 
   3   5   3        1.57      -36.16     57.64 o 
   4   5   3      356.53      384.53     39.55 o 
  -7   6   3      709.04      647.99     45.91 o 
  -6   6   3      125.13       81.23     26.13 o 
  -5   6   3      601.86      561.26     40.26 o 
  -4   6   3        5.94      -63.99     63.99 o 
  -3   6   3       10.17       20.48     62.02 o 
  -2   6   3      846.05      998.20     50.86 o 
  -1   6   3      151.09      148.33     24.16 o 
   0   6   3      363.26      411.51     31.36 o 
   1   6   3     1245.38     1057.39     52.55 o 
   2   6   3       52.99       75.72     22.18 o 
   3   6   3      132.89       62.30     77.13 o 
  -7   7   3       28.54      -87.30     96.34 o 
  -6   7   3       33.77       97.33     25.43 o 
  -5   7   3      187.10      144.38     29.38 o 
  -4   7   3       18.11      -48.03     61.17 o 
  -3   7   3     1268.20     1189.75     58.06 o 
  -2   7   3        5.15       15.54     56.93 o 
  -1   7   3      405.79      389.47     33.76 o 
   0   7   3      515.32      511.25     39.13 o 
   1   7   3        0.62      -10.88     64.42 o 
   2   7   3        0.65      -67.24     87.87 o 
  -5   8   3      128.48       99.73     28.39 o 
  -4   8   3      496.51      426.06     41.53 o 
  -3   8   3      262.66      256.40     35.18 o 
  -2   8   3       13.77       30.80     68.37 o 
  -1   8   3      156.85       58.77     75.58 o 
   0   8   3       17.36       22.46     42.38 o 
   0 -10   4        6.18       11.02     43.93 o 
   1 -10   4      158.36      194.24     31.22 o 
   2 -10   4      282.59      327.03     36.87 o 
  -3  -9   4        0.71       46.62     19.21 o 
  -2  -9   4      227.68      269.54     33.48 o 
  -1  -9   4       15.41       20.20     54.95 o 
   0  -9   4        3.79      -39.84     68.09 o 
   1  -9   4      586.03      614.23     45.21 o 
   2  -9   4      103.17       68.94     25.85 o 
   3  -9   4       68.50       45.63     72.05 o 
   4  -9   4       86.20      146.35     33.06 o 
  -4  -8   4        8.96      -78.97     78.97 o 
  -3  -8   4      538.80      559.56     41.53 o 
  -2  -8   4       16.86       19.92     26.56 o 
  -1  -8   4       22.88       51.00     59.61 o 
   0  -8   4      226.79      268.41     27.55 o 
   1  -8   4      221.59      236.62     29.10 o 
   2  -8   4        0.70        6.50     46.05 o 
   3  -8   4      134.03      158.78     26.42 o 
   4  -8   4      208.92      188.45     31.08 o 
   5  -8   4      690.10      639.94     50.15 o 
  -5  -7   4        5.63      -40.69     63.85 o 
  -4  -7   4      145.96       50.57     54.95 o 
  -3  -7   4       40.20       27.12     56.51 o 
  -2  -7   4       13.87       21.47     17.80 o 
  -1  -7   4      872.40      852.69     42.80 o 
   0  -7   4      506.02      593.32     35.03 o 
   1  -7   4      379.60      306.27     30.23 o 
   2  -7   4     1241.54     1222.25     57.35 o 
   3  -7   4        1.26       28.96     46.34 o 
   4  -7   4      158.69       60.04     79.96 o 
   5  -7   4      516.13      521.98     43.23 o 
  -6  -6   4       20.79        2.83     69.50 o 
  -5  -6   4       90.21       10.31     77.84 o 
  -4  -6   4      126.08      116.40     22.04 o 
  -3  -6   4      187.77      159.49     20.77 o 
  -2  -6   4     1988.99     1859.79     91.54 o 
  -1  -6   4      664.87      645.03     33.76 o 
   0  -6   4       91.95      119.51     19.78 o 
   1  -6   4      284.03      279.85     27.12 o 
   2  -6   4      413.47      385.09     30.09 o 
   3  -6   4      159.94      154.97     25.15 o 
   4  -6   4     1150.01     1114.88     53.54 o 
   5  -6   4       87.50      100.30     25.85 o 
   6  -6   4      111.50      102.14     31.22 o 
  -7  -5   4       16.03       25.71     38.57 o 
  -6  -5   4       10.81        3.25     62.02 o 
  -5  -5   4      465.00      499.95     35.32 o 
  -4  -5   4      175.71      132.79     21.33 o 
  -3  -5   4      290.95      271.23     23.17 o 
  -2  -5   4      363.41      398.09     24.72 o 
  -1  -5   4      763.90      814.41     38.71 o 
   0  -5   4      757.44      806.07     39.84 o 
   1  -5   4      174.80      145.93     19.21 o 
   2  -5   4     2106.04     2356.34    112.45 o 
   3  -5   4     2650.90     2808.96    136.04 o 
   4  -5   4        1.00       -0.57     63.15 o 
   5  -5   4       38.47       43.65     52.13 o 
   6  -5   4      236.84      210.91     35.88 o 
  -7  -4   4       61.90       34.75     58.06 o 
  -6  -4   4       68.94       24.72     66.11 o 
  -5  -4   4       88.90       85.47     22.60 o 
  -4  -4   4       19.04       20.34     22.74 o 
  -3  -4   4      132.06       93.66     17.52 o 
  -2  -4   4      390.63      333.81     21.76 o 
  -1  -4   4     1114.23     1127.46     55.66 o 
   0  -4   4      360.52      337.21     21.33 o 
   1  -4   4       52.08      -35.74     55.66 o 
   2  -4   4     1206.99     1225.49     56.37 o 
   3  -4   4      797.75      739.25     36.73 o 
   4  -4   4      472.22      443.16     33.90 o 
   5  -4   4       70.11       54.81     81.94 o 
   6  -4   4        7.57       16.53    101.29 o 
  -8  -3   4       35.90       37.44     42.10 o 
  -7  -3   4      197.93      212.61     28.96 o 
  -6  -3   4      175.29      222.50     25.99 o 
  -5  -3   4      147.66      167.12     22.74 o 
  -4  -3   4     1874.66     1478.93     72.47 o 
  -3  -3   4       59.02       17.09     21.05 o 
  -2  -3   4        1.30       -4.24     36.87 o 
  -1  -3   4      113.49       59.33     14.55 o 
   0  -3   4      831.99      833.34     38.42 o 
   1  -3   4      250.67      224.76     18.51 o 
   2  -3   4     4620.23     4813.40    201.31 o 
   3  -3   4      243.73      262.76     26.13 o 
   4  -3   4     1222.64     1099.77     52.83 o 
   5  -3   4       78.07      -85.75     85.75 o 
   6  -3   4       92.67       40.97     78.69 o 
  -8  -2   4      140.93      155.11     30.80 o 
  -7  -2   4      143.36      155.25     28.39 o 
  -6  -2   4        0.62       32.21     32.49 o 
  -5  -2   4      888.70      771.46     37.72 o 
  -4  -2   4      798.75      723.57     36.87 o 
  -3  -2   4      130.40      112.59     16.67 o 
  -2  -2   4     1277.58     1175.91     59.90 o 
  -1  -2   4      165.71      174.32     14.55 o 
   0  -2   4     1670.00     1936.63     78.40 o 
   1  -2   4     4165.28     4660.83    173.62 o 
   2  -2   4      267.18      273.92     21.33 o 
   3  -2   4      668.76      617.20     34.05 o 
   4  -2   4      605.42      679.78     37.44 o 
   5  -2   4       93.32       79.96     26.42 o 
   6  -2   4      343.13      328.59     38.42 o 
  -8  -1   4       13.74       54.02     17.67 o 
  -7  -1   4       29.74      -30.23     53.20 o 
  -6  -1   4       76.80       96.07     41.39 o 
  -5  -1   4      267.95      271.45     44.85 o 
  -4  -1   4      159.66      145.45     12.61 o 
  -3  -1   4     6041.10     6017.95    212.68 o 
  -2  -1   4       32.69       79.05     30.09 o 
  -1  -1   4       63.52       95.65     10.08 o 
   0  -1   4      346.05      301.53     13.24 o 
   1  -1   4     1581.47     1601.92     52.39 o 
   2  -1   4       33.66        3.05     33.24 o 
   3  -1   4      730.66      761.98     26.40 o 
   4  -1   4      757.94      724.51     52.83 o 
   5  -1   4      389.97      401.46     36.02 o 
   6  -1   4      545.71      540.79     31.37 o 
  -8   0   4       62.15       28.96     95.21 o 
  -7   0   4       10.84       18.94     28.68 o 
  -6   0   4       93.85      126.53     32.63 o 
  -5   0   4      140.24      143.85     14.88 o 
  -4   0   4      703.39      619.28     38.92 o 
  -3   0   4       62.38       45.54     10.14 o 
  -2   0   4        3.50       35.49     16.95 o 
  -1   0   4      587.52      510.69     17.32 o 
   0   0   4     4741.31     5206.33    124.66 o 
   1   0   4      575.78      752.84     25.55 o 
   2   0   4     2509.05     2644.19     78.11 o 
   3   0   4        2.43       16.92     20.36 o 
   4   0   4       33.50       41.64     21.07 o 
   5   0   4      140.36      147.67     20.23 o 
   6   0   4       14.47       60.29     23.01 o 
  -9   1   4       38.86      -17.36     57.21 o 
  -8   1   4       46.73       74.67     32.70 o 
  -7   1   4      104.97      124.82     19.14 o 
  -6   1   4      127.61      118.02     16.78 o 
  -5   1   4      158.90      143.38     14.34 o 
  -4   1   4     1081.90     1110.55     49.73 o 
  -3   1   4      252.94      344.23     27.76 o 
  -2   1   4       45.03       24.61     29.92 o 
  -1   1   4     1081.72     1027.29     34.71 o 
   0   1   4        5.04        1.84     14.50 o 
   1   1   4      881.67      863.16     30.23 o 
   2   1   4     1538.91     1545.32     53.38 o 
   3   1   4      185.17      163.15     50.36 o 
   4   1   4      574.24      590.12     30.30 o 
   5   1   4      125.17      120.21     34.61 o 
  -9   2   4       17.94       41.96     66.54 o 
  -8   2   4      105.24      -33.06     85.18 o 
  -7   2   4       83.90      108.49     25.43 o 
  -6   2   4       31.54      -35.60     46.62 o 
  -5   2   4     2327.07     2305.63    112.59 o 
  -4   2   4      368.24      367.15     24.58 o 
  -3   2   4      219.48      171.92     19.07 o 
  -2   2   4       79.56       65.12     15.82 o 
  -1   2   4      252.95      228.57     19.92 o 
   0   2   4      680.36      640.79     30.94 o 
   1   2   4     1468.19     1326.92     67.95 o 
   2   2   4     2372.07     2587.45    119.37 o 
   3   2   4     1955.10     1860.35     86.74 o 
   4   2   4      664.30      668.48     41.11 o 
   5   2   4        3.77        6.64     56.22 o 
  -8   3   4        1.23      -27.12     70.92 o 
  -7   3   4      101.12      142.96     24.86 o 
  -6   3   4       97.42       72.19     84.05 o 
  -5   3   4      307.48      258.94     26.70 o 
  -4   3   4      327.02      311.92     26.13 o 
  -3   3   4      694.75      668.90     33.20 o 
  -2   3   4      914.06      890.69     42.66 o 
  -1   3   4      827.62      829.24     39.98 o 
   0   3   4      970.15     1075.47     52.69 o 
   1   3   4      366.69      370.26     29.52 o 
   2   3   4       62.31       85.04     21.47 o 
   3   3   4      554.23      524.95     40.83 o 
   4   3   4        0.82      -84.48     84.48 o 
  -8   4   4       21.95       47.61     25.29 o 
  -7   4   4       49.00      -29.38     78.83 o 
  -6   4   4       82.28       77.56     25.15 o 
  -5   4   4      375.52      344.69     29.95 o 
  -4   4   4      409.02      391.31     29.95 o 
  -3   4   4      449.47      511.25     30.09 o 
  -2   4   4      136.53       38.00     61.73 o 
  -1   4   4      672.61      741.80     37.01 o 
   0   4   4      711.34      748.29     38.42 o 
   1   4   4       76.04       77.13     21.05 o 
   2   4   4      462.60      493.73     36.02 o 
   3   4   4      122.21       -5.65     85.04 o 
   4   4   4      352.32      372.80     36.87 o 
  -8   5   4       92.80      126.15     28.11 o 
  -7   5   4      289.51      247.36     35.03 o 
  -6   5   4       19.60      -13.56     69.79 o 
  -5   5   4        0.93      -11.16     62.86 o 
  -4   5   4       44.24       76.43     20.20 o 
  -3   5   4       11.12      -18.51     54.67 o 
  -2   5   4      527.17      456.15     34.33 o 
  -1   5   4     1002.46      947.90     46.90 o 
   0   5   4      388.16      334.24     32.07 o 
   1   5   4      656.30      696.31     42.24 o 
   2   5   4       30.16       55.38     65.83 o 
   3   5   4       27.18       62.44     28.82 o 
  -7   6   4      217.51      150.17     36.59 o 
  -6   6   4      253.42      275.47     35.03 o 
  -5   6   4       82.98       37.44     37.72 o 
  -4   6   4       27.93       22.60     39.13 o 
  -3   6   4      964.03      859.19     45.06 o 
  -2   6   4      295.87      328.59     31.93 o 
  -1   6   4      113.12       -6.07     80.95 o 
   0   6   4      202.48      233.37     27.69 o 
   1   6   4      282.74      242.41     33.20 o 
   2   6   4        1.60        6.78     57.64 o 
  -6   7   4       95.31      130.95     28.39 o 
  -5   7   4      105.68      113.16     28.96 o 
  -4   7   4      128.67       52.27     75.30 o 
  -3   7   4      241.34      220.24     29.67 o 
  -2   7   4       54.23      -50.57     95.21 o 
  -1   7   4       27.71       55.24     24.16 o 
   0   7   4      458.78      320.25     39.98 o 
   1   7   4      108.17       46.34     58.48 o 
  -5   8   4        0.50        2.54     73.46 o 
  -4   8   4      135.17      123.47     29.67 o 
  -3   8   4       55.24       39.27     93.24 o 
  -2   8   4       16.20      -25.00     98.32 o 
  -1   8   4      135.90      105.10     32.77 o 
   0 -10   5       70.38       78.83     31.22 o 
   1 -10   5       59.62      -13.56     72.47 o 
  -3  -9   5        1.57       11.02     43.93 o 
  -2  -9   5       39.91       49.87     61.59 o 
  -1  -9   5      244.90      247.36     31.79 o 
   0  -9   5       97.62       77.98     88.15 o 
   1  -9   5      220.83      242.41     31.64 o 
   2  -9   5       95.34       73.60     73.60 o 
   3  -9   5      224.33      166.55     33.20 o 
  -4  -8   5        0.68       -2.54     44.22 o 
  -3  -8   5        7.83      -63.15     63.15 o 
  -2  -8   5        1.24      -24.44     65.12 o 
  -1  -8   5       25.90       42.38     50.71 o 
   0  -8   5      268.80      268.69     31.64 o 
   1  -8   5        4.57       27.69     58.48 o 
   2  -8   5      226.94      258.10     31.22 o 
   3  -8   5      247.70      257.11     34.19 o 
   4  -8   5       17.04      -79.39     79.39 o 
  -5  -7   5      249.55      240.58     31.79 o 
  -4  -7   5       48.33       -5.51     84.05 o 
  -3  -7   5      160.64      192.41     22.04 o 
  -2  -7   5        3.07       17.09     30.37 o 
  -1  -7   5        3.54       13.56     37.29 o 
   0  -7   5       42.12       -1.98     66.25 o 
   1  -7   5        0.86       16.81     41.53 o 
   2  -7   5       59.07       -0.57     66.11 o 
   3  -7   5       59.69      116.55     24.16 o 
   4  -7   5      361.90      371.11     35.60 o 
   5  -7   5        5.78      -96.20     96.20 o 
  -6  -6   5      136.18      161.19     31.50 o 
  -5  -6   5        2.48      -50.15     63.57 o 
  -4  -6   5      620.23      552.78     34.47 o 
  -3  -6   5      335.74      331.55     27.55 o 
  -2  -6   5       57.93       24.30     28.54 o 
  -1  -6   5      148.43       56.93     73.88 o 
   0  -6   5      218.03      276.04     26.70 o 
   1  -6   5      109.41      120.08     19.64 o 
   2  -6   5       40.90       -9.46     57.92 o 
   3  -6   5      257.14      218.26     27.83 o 
   4  -6   5      165.33      187.60     29.52 o 
   5  -6   5       14.14        3.11     66.54 o 
  -7  -5   5      241.95      370.97     35.74 o 
  -6  -5   5       32.83       29.38     64.14 o 
  -5  -5   5        1.64       23.73     19.35 o 
  -4  -5   5      416.90      347.66     28.68 o 
  -3  -5   5      156.11      130.67     23.31 o 
  -2  -5   5      650.48      540.07     31.36 o 
  -1  -5   5      159.69      155.11     20.77 o 
   0  -5   5      441.92      441.04     27.69 o 
   1  -5   5      521.74      525.09     30.51 o 
   2  -5   5        8.44      -66.68     66.68 o 
   3  -5   5      657.37      687.97     38.71 o 
   4  -5   5      149.72      176.44     28.82 o 
   5  -5   5       16.78        0.00     72.89 o 
   6  -5   5       54.56       77.27     29.38 o 
  -7  -4   5      124.77      145.93     29.81 o 
  -6  -4   5        1.26      -49.02     66.82 o 
  -5  -4   5      270.89      301.75     27.12 o 
  -4  -4   5       20.54       31.64     18.22 o 
  -3  -4   5      369.05      337.35     24.86 o 
  -2  -4   5       84.11       73.46     15.54 o 
  -1  -4   5      279.60      235.21     20.63 o 
   0  -4   5       82.06       26.56     51.85 o 
   1  -4   5      369.88      370.26     24.58 o 
   2  -4   5     1035.46     1016.70     51.70 o 
   3  -4   5        2.70       40.83     54.53 o 
   4  -4   5      198.48       65.12     98.46 o 
   5  -4   5      253.32      217.69     35.03 o 
   6  -4   5       18.14       52.55     65.41 o 
  -8  -3   5       21.08      -46.90     77.84 o 
  -7  -3   5        6.30      -62.86     62.86 o 
  -6  -3   5     1098.03     1049.48     50.01 o 
  -5  -3   5       54.66       40.12     20.34 o 
  -4  -3   5       16.56       27.69     38.42 o 
  -3  -3   5      878.47      771.46     39.70 o 
  -2  -3   5      306.29      282.39     20.20 o 
  -1  -3   5        2.19       -4.94     39.98 o 
   0  -3   5       35.21       20.91     13.14 o 
   1  -3   5      216.12      215.29     22.18 o 
   2  -3   5       52.33        1.98     68.80 o 
   3  -3   5       63.95      -35.32     75.44 o 
   4  -3   5      341.30      310.36     32.21 o 
   5  -3   5        3.68      -28.39     75.58 o 
   6  -3   5        0.62      -32.21     80.10 o 
  -8  -2   5       54.61       41.39     24.16 o 
  -7  -2   5      134.36      167.12     24.86 o 
  -6  -2   5      335.46      326.89     29.10 o 
  -5  -2   5       79.53      -57.07     67.24 o 
  -4  -2   5     1116.56      914.57     45.49 o 
  -3  -2   5      238.63      190.00     19.64 o 
  -2  -2   5      504.21      469.86     23.17 o 
  -1  -2   5      763.76      655.90     33.06 o 
   0  -2   5       88.67       21.61     51.14 o 
   1  -2   5       24.36      -45.49     45.49 o 
   2  -2   5      299.65      294.97     25.29 o 
   3  -2   5      152.67      127.85     23.59 o 
   4  -2   5       13.19       19.21     73.46 o 
   5  -2   5       60.45       76.43     24.72 o 
   6  -2   5      115.11      165.28     33.48 o 
  -8  -1   5       10.63      -30.29     68.44 o 
  -7  -1   5      183.67      165.33     74.94 o 
  -6  -1   5        5.28       18.06     38.91 o 
  -5  -1   5      739.97      760.32    108.21 o 
  -4  -1   5       19.19       -5.78     39.45 o 
  -3  -1   5      447.67      391.73     21.26 o 
  -2  -1   5     1434.44     1340.58     43.71 o 
  -1  -1   5      789.70      726.13     25.32 o 
   0  -1   5     1737.60     1714.91     56.99 o 
   1  -1   5      251.95      220.24     16.13 o 
   2  -1   5       52.63      -14.53     53.89 o 
   3  -1   5      218.17      210.40     19.08 o 
   4  -1   5       64.27      -24.01     57.58 o 
   5  -1   5      205.39      200.75     48.31 o 
  -8   0   5      637.11      673.37     62.65 o 
  -7   0   5      127.86      116.60     18.42 o 
  -6   0   5        3.58       30.23     24.71 o 
  -5   0   5      414.58      407.97     62.09 o 
  -4   0   5        3.44       -2.97     20.77 o 
  -3   0   5      329.50      321.82     31.50 o 
  -2   0   5      338.36      308.01     19.85 o 
  -1   0   5      674.34      642.45     33.34 o 
   0   0   5      846.46      837.76     28.85 o 
   1   0   5      644.18      642.56     25.99 o 
   2   0   5      166.41      160.42     19.49 o 
   3   0   5        7.54       -0.54     44.13 o 
   4   0   5      178.84       29.85     62.71 o 
   5   0   5      124.14      149.56     21.51 o 
  -9   1   5      340.36      376.51     28.15 o 
  -8   1   5       87.04      124.90     19.33 o 
  -7   1   5        4.99      -13.24     37.65 o 
  -6   1   5     1083.68     1160.68     76.78 o 
  -5   1   5        0.82      -37.87     39.64 o 
  -4   1   5      244.56      272.66     16.73 o 
  -3   1   5      165.26      126.04     13.73 o 
  -2   1   5       65.90       57.27     51.14 o 
  -1   1   5        3.38       -3.79     24.71 o 
   0   1   5     1439.09     1372.53     47.24 o 
   1   1   5      684.27      735.62     25.52 o 
   2   1   5        2.45      -10.70     54.25 o 
   3   1   5       37.00      -58.63     58.63 o 
   4   1   5      107.98      124.39     18.15 o 
   5   1   5       22.52       44.90     47.17 o 
  -8   2   5       90.72       53.68     77.41 o 
  -7   2   5      814.07      869.36     49.02 o 
  -6   2   5       50.97       27.26     31.08 o 
  -5   2   5        2.64      -27.41     57.78 o 
  -4   2   5      895.06      920.92     46.48 o 
  -3   2   5       25.91       -6.78     47.89 o 
  -2   2   5      221.87      227.02     21.19 o 
  -1   2   5      155.30      130.11     19.49 o 
   0   2   5       31.85       17.23     46.90 o 
   1   2   5      497.37      435.10     30.94 o 
   2   2   5      153.37       14.41     77.27 o 
   3   2   5       66.07       84.48     24.44 o 
   4   2   5      116.05      109.34     31.64 o 
  -8   3   5       81.17      -38.99     96.63 o 
  -7   3   5       70.37       78.54     25.85 o 
  -6   3   5        4.34       16.81     41.67 o 
  -5   3   5      878.44      916.54     45.35 o 
  -4   3   5       83.70       75.44     20.91 o 
  -3   3   5      448.15      429.31     29.52 o 
  -2   3   5      178.49      185.20     21.90 o 
  -1   3   5      133.61      158.22     20.34 o 
   0   3   5        6.51       20.48     49.02 o 
   1   3   5      220.09      170.79     26.13 o 
   2   3   5      376.71      344.83     33.90 o 
   3   3   5       35.39        9.89     79.82 o 
   4   3   5       41.96       80.66     23.45 o 
  -8   4   5      127.08       86.03     86.60 o 
  -7   4   5      127.89       91.68     27.26 o 
  -6   4   5      722.61      755.36     42.66 o 
  -5   4   5      406.65      366.02     31.50 o 
  -4   4   5        1.43       19.64     58.06 o 
  -3   4   5      382.15      304.43     30.09 o 
  -2   4   5      622.94      620.45     33.76 o 
  -1   4   5      105.18      123.04     21.61 o 
   0   4   5       71.81       96.49     22.04 o 
   1   4   5       91.44      -28.82     78.54 o 
   2   4   5      116.26      -40.40    101.01 o 
   3   4   5       39.11       27.97     81.79 o 
  -8   5   5        6.46     -101.57    101.57 o 
  -7   5   5        3.48       48.03     58.91 o 
  -6   5   5      435.18      440.90     36.59 o 
  -5   5   5        8.67       24.44     63.71 o 
  -4   5   5      342.93      328.87     31.64 o 
  -3   5   5      188.86      188.87     27.41 o 
  -2   5   5       44.34       29.24     71.62 o 
  -1   5   5      264.26      231.82     28.82 o 
   0   5   5      186.96       66.82     83.07 o 
   1   5   5        1.21       17.94     40.83 o 
   2   5   5      230.42       63.43    101.15 o 
  -7   6   5      123.11      106.52     34.33 o 
  -6   6   5       19.67       42.66     52.41 o 
  -5   6   5      402.29      459.54     37.86 o 
  -4   6   5       58.70       10.60     75.01 o 
  -3   6   5        6.88       16.25     40.12 o 
  -2   6   5       96.99       92.25     25.85 o 
  -1   6   5      104.31       38.99     72.61 o 
   0   6   5       29.04      -38.42     95.36 o 
   1   6   5       97.06      147.06     28.39 o 
  -6   7   5        1.76      -47.89     79.53 o 
  -5   7   5      280.92      365.32     35.32 o 
  -4   7   5       26.47       41.82     80.24 o 
  -3   7   5       48.42        9.89     85.47 o 
  -2   7   5      105.09       51.00     54.39 o 
  -1   7   5       10.34       47.04     74.45 o 
  -3  -9   6       46.96       24.86     96.34 o 
  -2  -9   6      190.57      207.38     30.09 o 
  -1  -9   6       99.59      145.22     28.11 o 
   0  -9   6        5.97       20.77     56.51 o 
   1  -9   6       87.25      136.61     28.25 o 
   2  -9   6        0.81       47.18     74.59 o 
  -4  -8   6      105.25       38.99     92.53 o 
  -3  -8   6      365.95      385.52     35.60 o 
  -2  -8   6      539.21      512.09     40.12 o 
  -1  -8   6      207.28       78.54     93.80 o 
   0  -8   6      233.91      268.13     28.54 o 
   1  -8   6      579.23      632.31     41.39 o 
   2  -8   6       35.56       33.20     54.95 o 
   3  -8   6      210.68      161.89     33.20 o 
   4  -8   6        0.36       22.04     63.15 o 
  -5  -7   6       10.43       17.38     28.68 o 
  -4  -7   6      176.36      196.93     26.28 o 
  -3  -7   6      606.27      626.38     40.12 o 
  -2  -7   6      113.81       21.47     68.80 o 
  -1  -7   6       99.62       18.93     72.33 o 
   0  -7   6      678.95      650.68     40.26 o 
   1  -7   6       21.98       35.18     63.29 o 
   2  -7   6      412.50      447.96     35.32 o 
   3  -7   6       33.15       52.27     53.12 o 
   4  -7   6        0.45      -37.72     93.38 o 
  -6  -6   6       48.47       31.64     71.48 o 
  -5  -6   6        1.12        3.67     60.18 o 
  -4  -6   6      340.36      409.11     30.80 o 
  -3  -6   6       32.42      -29.24     52.83 o 
  -2  -6   6      103.65       95.07     22.04 o 
  -1  -6   6      423.50      411.79     29.81 o 
   0  -6   6       81.06       99.59     18.79 o 
   1  -6   6      268.76      262.19     28.39 o 
   2  -6   6      607.28      617.20     39.84 o 
   3  -6   6      183.65      154.26     28.11 o 
   4  -6   6      149.67      183.08     31.50 o 
   5  -6   6       51.90       76.14     21.76 o 
  -7  -5   6       96.96       78.54     31.93 o 
  -6  -5   6       40.77       33.90     37.44 o 
  -5  -5   6      515.01      478.76     36.59 o 
  -4  -5   6      184.89      201.87     23.45 o 
  -3  -5   6      164.47      125.45     23.31 o 
  -2  -5   6      495.87      423.24     31.22 o 
  -1  -5   6      121.37       99.88     22.18 o 
   0  -5   6        0.93      -15.96     49.16 o 
   1  -5   6     1375.07     1345.57     63.15 o 
   2  -5   6       41.49       33.06     37.29 o 
   3  -5   6       14.20        6.36     43.79 o 
   4  -5   6       57.33      105.95     26.13 o 
   5  -5   6        0.44        2.83     70.21 o 
  -7  -4   6      344.94      320.11     31.79 o 
  -6  -4   6      745.79      767.22     40.97 o 
  -5  -4   6     1199.16     1031.68     50.15 o 
  -4  -4   6      436.38      415.47     29.24 o 
  -3  -4   6      148.03      136.75     21.19 o 
  -2  -4   6      138.57      135.33     19.21 o 
  -1  -4   6      395.81      340.74     24.86 o 
   0  -4   6     2087.44     1870.38     86.17 o 
   1  -4   6        0.98      -18.65     57.78 o 
   2  -4   6       60.46       28.54     51.70 o 
   3  -4   6      886.92      878.97     43.65 o 
   4  -4   6       69.54       59.05     26.84 o 
   5  -4   6       21.87       35.74     60.32 o 
  -8  -3   6       73.91      -36.02     88.86 o 
  -7  -3   6      164.88      149.46     32.77 o 
  -6  -3   6      800.00      713.54     41.82 o 
  -5  -3   6        7.14      -60.60     62.58 o 
  -4  -3   6      227.55      216.85     23.45 o 
  -3  -3   6      292.74      278.01     23.03 o 
  -2  -3   6       51.96       37.44     43.93 o 
  -1  -3   6     1074.21     1015.43     51.70 o 
   0  -3   6      603.91      583.43     29.81 o 
   1  -3   6       12.20      -41.53     52.98 o 
   2  -3   6     2038.62     1924.34     94.08 o 
   3  -3   6       64.92      -26.28     73.32 o 
   4  -3   6      180.03      127.28     30.51 o 
   5  -3   6      235.31      252.73     35.88 o 
  -8  -2   6        6.35      -67.95     67.95 o 
  -7  -2   6      404.71      420.41     37.86 o 
  -6  -2   6        8.29        0.00     62.16 o 
  -5  -2   6      254.23      282.39     26.13 o 
  -4  -2   6     1545.87     1346.56     65.69 o 
  -3  -2   6      196.75      192.41     20.77 o 
  -2  -2   6      130.66      115.56     18.22 o 
  -1  -2   6     1129.81     1072.78     51.99 o 
   0  -2   6       65.60       77.98     17.23 o 
   1  -2   6       27.54       20.06     23.73 o 
   2  -2   6      138.01      133.50     25.99 o 
   3  -2   6      158.85      -60.89     76.71 o 
   4  -2   6      521.08      482.00     40.83 o 
   5  -2   6       37.71       44.78     55.80 o 
  -8  -1   6      481.88      484.34     30.64 o 
  -7  -1   6       47.16       87.37     23.80 o 
  -6  -1   6       26.46        7.12     65.12 o 
  -5  -1   6      686.86      687.14     24.79 o 
  -4  -1   6       32.66       -0.73     43.93 o 
  -3  -1   6      336.88      334.99     34.33 o 
  -2  -1   6     5113.18     5080.00    143.30 o 
  -1  -1   6      260.05      267.72     15.78 o 
   0  -1   6      166.24      190.28     15.13 o 
   1  -1   6      849.64      814.84     29.46 o 
   2  -1   6      255.69      259.93     20.26 o 
   3  -1   6      376.95      356.95     46.55 o 
   4  -1   6       33.18       30.31     33.03 o 
   5  -1   6        1.39      -13.74     53.46 o 
  -8   0   6      219.93      268.43     22.27 o 
  -7   0   6        0.96        3.38     41.11 o 
  -6   0   6       81.34       71.16     15.61 o 
  -5   0   6       62.28       93.73     29.03 o 
  -4   0   6       76.07       53.85     26.42 o 
  -3   0   6     3805.64     3697.53    149.46 o 
  -2   0   6       18.77       15.36     15.04 o 
  -1   0   6       58.37       34.87     13.04 o 
   0   0   6     1777.16     1788.45     55.83 o 
   1   0   6       65.04       71.04     20.01 o 
   2   0   6      360.99      321.98     40.19 o 
   3   0   6      330.66      371.71     55.94 o 
   4   0   6       55.80       17.88     30.38 o 
  -8   1   6       37.72       11.64     29.45 o 
  -7   1   6      315.99      367.93     57.35 o 
  -6   1   6      216.47      232.42     20.32 o 
  -5   1   6       85.14       86.13     15.91 o 
  -4   1   6      779.78      793.81     27.70 o 
  -3   1   6      124.43      118.99     14.66 o 
  -2   1   6      202.07      189.71     14.78 o 
  -1   1   6     1451.79     1436.84     52.09 o 
   0   1   6       93.79       94.48     26.98 o 
   1   1   6      175.61      188.52     17.64 o 
   2   1   6     1828.07     1733.68     60.83 o 
   3   1   6        2.75      -39.50     45.58 o 
   4   1   6      141.57      163.10     28.75 o 
  -8   2   6      173.72      178.56     33.62 o 
  -7   2   6      462.09      491.89     39.41 o 
  -6   2   6       68.08       25.43     80.95 o 
  -5   2   6       79.74        2.83     74.87 o 
  -4   2   6     2040.96     1865.15     91.26 o 
  -3   2   6        6.46       26.28     50.01 o 
  -2   2   6      250.24      286.63     23.31 o 
  -1   2   6      136.73       58.20     63.29 o 
   0   2   6       76.20      101.71     21.05 o 
   1   2   6      957.95      892.39     43.37 o 
   2   2   6       59.28       60.60     23.59 o 
   3   2   6       12.96      -79.11     79.11 o 
   4   2   6      139.89       97.33    111.32 o 
  -8   3   6      428.45      504.61     40.26 o 
  -7   3   6      447.99      415.89     37.15 o 
  -6   3   6       11.35      -25.99     71.62 o 
  -5   3   6     2196.45     2276.38    102.00 o 
  -4   3   6       35.01       20.48     38.99 o 
  -3   3   6      170.13      208.65     25.57 o 
  -2   3   6      469.67      439.62     32.07 o 
  -1   3   6       19.47       21.33     26.84 o 
   0   3   6      943.44      872.04     44.36 o 
   1   3   6       24.37      -21.76     59.76 o 
   2   3   6      131.79       65.12     76.28 o 
   3   3   6      323.20      423.80     40.54 o 
  -8   4   6       36.21        2.40     71.48 o 
  -7   4   6        6.97      -16.81     79.96 o 
  -6   4   6      363.07      332.54     34.75 o 
  -5   4   6       27.02      -21.05     40.97 o 
  -4   4   6       31.81      -17.52     45.91 o 
  -3   4   6     1031.21     1055.83     53.96 o 
  -2   4   6      267.81      272.93     29.38 o 
  -1   4   6      453.00      454.46     33.48 o 
   0   4   6     1074.56     1081.26     54.95 o 
   1   4   6      102.10      101.29     24.72 o 
   2   4   6      250.66      224.33     32.77 o 
  -7   5   6      264.80       59.76    108.63 o 
  -6   5   6       18.72      -16.67     79.25 o 
  -5   5   6        4.02       25.57     69.50 o 
  -4   5   6      874.88      871.20     44.78 o 
  -3   5   6      194.22      134.63     26.98 o 
  -2   5   6        1.28       15.68     40.69 o 
  -1   5   6      831.28      819.49     46.62 o 
   0   5   6       81.71      133.92     25.71 o 
   1   5   6      168.20       78.97    103.55 o 
  -6   6   6       18.02      -90.55    107.36 o 
  -5   6   6      372.91      384.95     37.58 o 
  -4   6   6       14.09       23.17     30.09 o 
  -3   6   6      106.52      115.56     26.70 o 
  -2   6   6      936.33      859.33     51.28 o 
  -1   6   6        0.70      -15.40     76.57 o 
   0   6   6        0.57      -12.71     70.77 o 
  -4   7   6       97.43       44.08     87.59 o 
  -3   7   6      647.52      624.54     46.48 o 
  -2  -9   7      634.35      655.20     46.62 o 
  -1  -9   7      137.69       67.38     30.09 o 
   0  -9   7       71.61       18.93     61.17 o 
   1  -9   7      227.30      220.24     37.72 o 
  -4  -8   7        1.48       -1.70     81.65 o 
  -3  -8   7      345.29      335.37     33.90 o 
  -2  -8   7       20.03       10.03     37.86 o 
  -1  -8   7      130.62       65.27     76.43 o 
   0  -8   7      218.83      237.61     32.07 o 
   1  -8   7       16.03      -80.38     80.38 o 
   2  -8   7      152.26      164.44     28.25 o 
   3  -8   7      196.39        5.09    102.98 o 
  -5  -7   7       62.91       42.66     83.35 o 
  -4  -7   7      384.97      328.16     34.05 o 
  -3  -7   7      172.06      208.79     24.30 o 
  -2  -7   7      499.69      416.46     35.32 o 
  -1  -7   7     1019.80      991.98     50.43 o 
   0  -7   7       16.58       39.27     58.48 o 
   1  -7   7       32.86       -8.48     55.94 o 
   2  -7   7      360.70      414.48     38.42 o 
   3  -7   7        6.20       27.97     79.67 o 
  -6  -6   7        0.25      -63.71     83.91 o 
  -5  -6   7      124.02      118.81     26.98 o 
  -4  -6   7      741.71      708.88     43.79 o 
  -3  -6   7       72.89       57.21     64.14 o 
  -2  -6   7      931.44     1014.16     51.56 o 
  -1  -6   7      220.04      217.13     26.56 o 
   0  -6   7       11.51       39.98     40.12 o 
   1  -6   7      663.20      654.21     40.83 o 
   2  -6   7       10.11      -50.15     68.23 o 
   3  -6   7      108.53      -23.31     93.80 o 
   4  -6   7      670.67      642.48     45.21 o 
  -7  -5   7       38.39        2.54     72.19 o 
  -6  -5   7       19.52       45.21     22.04 o 
  -5  -5   7      110.25       31.36     80.66 o 
  -4  -5   7       36.90       41.96     18.79 o 
  -3  -5   7       43.67       43.51     21.33 o 
  -2  -5   7      236.57      228.01     26.28 o 
  -1  -5   7        1.25      -25.99     47.18 o 
   0  -5   7     3288.76     3422.06    151.01 o 
   1  -5   7        1.41       43.65     58.91 o 
   2  -5   7      420.25      356.56     32.77 o 
   3  -5   7      641.86      605.47     40.54 o 
   4  -5   7      118.59      143.25     30.09 o 
  -7  -4   7       67.04       35.03     58.48 o 
  -6  -4   7      157.32      157.80     26.42 o 
  -5  -4   7       89.88       65.12     70.35 o 
  -4  -4   7      420.90      372.52     29.38 o 
  -3  -4   7      623.00      571.14     34.05 o 
  -2  -4   7       80.52       46.19     49.73 o 
  -1  -4   7      960.22      865.55     43.79 o 
   0  -4   7      452.05      434.40     31.50 o 
   1  -4   7      134.77      142.96     21.90 o 
   2  -4   7       99.27       58.06     86.03 o 
   3  -4   7      236.68      223.63     30.94 o 
   4  -4   7       61.16       13.56     77.56 o 
  -8  -3   7        2.10       19.21     28.68 o 
  -7  -3   7      710.06      736.71     45.35 o 
  -6  -3   7      131.77      150.73     26.13 o 
  -5  -3   7       99.41       74.45     21.76 o 
  -4  -3   7      508.97      457.14     31.79 o 
  -3  -3   7      127.36      100.44     21.47 o 
  -2  -3   7        4.82      -40.26     48.74 o 
  -1  -3   7     1055.10      973.90     46.05 o 
   0  -3   7        0.62        5.23     27.69 o 
   1  -3   7       90.83       55.80     65.83 o 
   2  -3   7      118.56      157.51     25.71 o 
   3  -3   7      111.07       89.99     26.98 o 
   4  -3   7      361.08      382.98     38.00 o 
  -8  -2   7      124.78      158.64     30.51 o 
  -7  -2   7       81.16       99.31     26.42 o 
  -6  -2   7      103.58      107.65     22.89 o 
  -5  -2   7      175.57      172.63     24.02 o 
  -4  -2   7      193.79      165.71     23.87 o 
  -3  -2   7      212.64      219.53     22.04 o 
  -2  -2   7     5861.16     5686.44    249.34 o 
  -1  -2   7       13.71       28.25     39.27 o 
   0  -2   7       17.86       10.31     28.54 o 
   1  -2   7      517.87      547.55     33.48 o 
   2  -2   7        0.70       16.81     22.60 o 
   3  -2   7      272.29      292.28     32.07 o 
   4  -2   7      481.64      488.93     41.39 o 
  -8  -1   7       20.66       41.96     57.04 o 
  -7  -1   7      114.59      147.61     45.98 o 
  -6  -1   7      136.24      132.79     56.08 o 
  -5  -1   7        2.78        3.20     43.53 o 
  -4  -1   7      110.74       79.44     65.97 o 
  -3  -1   7     2566.62     2399.17     84.15 o 
  -2  -1   7      437.22      367.20     19.88 o 
  -1  -1   7       24.89       21.21     19.74 o 
   0  -1   7      535.47      536.81     23.74 o 
   1  -1   7      234.01      234.38     20.23 o 
   2  -1   7      134.92      126.15     37.37 o 
   3  -1   7      765.92      719.80     32.91 o 
   4  -1   7       50.91      -12.38     75.51 o 
  -8   0   7        9.68       30.17     37.05 o 
  -7   0   7       62.12       73.15     17.47 o 
  -6   0   7       71.83      105.06     32.84 o 
  -5   0   7       30.11       19.89     34.65 o 
  -4   0   7       46.53       47.82     33.41 o 
  -3   0   7      908.51      904.36     31.16 o 
  -2   0   7      642.15      694.43     24.68 o 
  -1   0   7     1251.70     1193.33     42.26 o 
   0   0   7       14.57       41.55     29.10 o 
   1   0   7        2.55       26.32     31.56 o 
   2   0   7      686.62      687.34     46.48 o 
   3   0   7       68.88       46.95     66.22 o 
   4   0   7       27.14       19.96     32.38 o 
  -8   1   7       25.53      -61.04     61.04 o 
  -7   1   7      114.91      147.03     18.83 o 
  -6   1   7      133.85      130.19     54.25 o 
  -5   1   7        5.43      -14.23     36.76 o 
  -4   1   7     1709.50     1684.79     57.16 o 
  -3   1   7       95.92      122.02     21.97 o 
  -2   1   7      318.99      370.10     19.43 o 
  -1   1   7       20.50      -16.30     72.82 o 
   0   1   7      102.99      113.20     16.91 o 
   1   1   7      697.71      678.96     29.76 o 
   2   1   7      649.72      704.39     30.17 o 
   3   1   7      391.71      344.08     27.65 o 
  -8   2   7      228.40      220.09     35.60 o 
  -7   2   7       22.10      -27.97     74.45 o 
  -6   2   7        9.62      -67.24     67.24 o 
  -5   2   7      849.36      838.14     42.80 o 
  -4   2   7      423.17      418.72     31.08 o 
  -3   2   7      128.72      128.98     24.44 o 
  -2   2   7      200.09      180.26     26.42 o 
  -1   2   7      463.34      382.27     33.76 o 
   0   2   7     1440.72     1397.70     67.81 o 
   1   2   7      645.84      646.16     43.09 o 
   2   2   7      134.46       44.08    100.02 o 
   3   2   7      220.40      245.38     35.74 o 
  -8   3   7        0.76      -31.64     78.83 o 
  -7   3   7        3.65       -3.39     39.84 o 
  -6   3   7       91.94       53.54     90.13 o 
  -5   3   7      690.70      696.73     41.67 o 
  -4   3   7       45.52       63.85     68.94 o 
  -3   3   7     1224.46     1219.28     57.35 o 
  -2   3   7       64.06       28.39     42.10 o 
  -1   3   7      156.81      190.43     24.72 o 
   0   3   7      365.75      375.63     33.62 o 
   1   3   7       24.92        6.64     51.28 o 
   2   3   7       50.99       58.20     86.03 o 
  -7   4   7       69.84      105.95     27.97 o 
  -6   4   7      171.42      177.29     32.07 o 
  -5   4   7       15.64       53.26     62.86 o 
  -4   4   7      447.38      461.52     36.73 o 
  -3   4   7      138.73      155.54     27.12 o 
  -2   4   7       12.19      -35.03     61.03 o 
  -1   4   7      359.46      317.43     34.89 o 
   0   4   7       67.75       63.43     25.43 o 
   1   4   7        8.31        2.83     70.07 o 
  -7   5   7       26.76      -19.35     62.16 o 
  -6   5   7       48.65       17.09     69.64 o 
  -5   5   7       97.58      135.76     27.69 o 
  -4   5   7      178.99      193.25     31.79 o 
  -3   5   7      558.25      457.57     41.11 o 
  -2   5   7     1379.68     1275.08     63.01 o 
  -1   5   7      118.92      -22.04     92.53 o 
   0   5   7       15.62      -86.03     94.93 o 
  -5   6   7      107.58       65.69    106.37 o 
  -4   6   7      189.85      151.44     31.22 o 
  -3   6   7      317.92      236.34     38.57 o 
  -2   6   7      172.18      191.56     32.07 o 
  -1  -9   8        6.59      -63.57     78.54 o 
   0  -9   8       75.11      124.60     26.98 o 
  -4  -8   8       10.59      -37.01     91.40 o 
  -3  -8   8      108.46      138.44     26.84 o 
  -2  -8   8       36.42       52.98     22.89 o 
  -1  -8   8      203.16      215.43     32.77 o 
   0  -8   8      102.45      120.08     28.39 o 
   1  -8   8      157.45       57.21     84.48 o 
   2  -8   8       18.73       33.34     76.43 o 
  -5  -7   8       67.89      -85.33     94.23 o 
  -4  -7   8       26.23       32.77     44.78 o 
  -3  -7   8       10.83       39.41     74.45 o 
  -2  -7   8        7.60        3.53     59.47 o 
  -1  -7   8       53.97        7.06     83.35 o 
   0  -7   8       54.75       51.70     73.60 o 
   1  -7   8      169.39       50.29     85.04 o 
   2  -7   8      120.24      -88.15    104.40 o 
  -6  -6   8      122.16      137.74     30.37 o 
  -5  -6   8        0.38       20.34     55.09 o 
  -4  -6   8       89.47       10.17     76.71 o 
  -3  -6   8       22.78        6.36     45.91 o 
  -2  -6   8       51.36       68.66     19.49 o 
  -1  -6   8       53.27       -7.49     52.13 o 
   0  -6   8      276.06      269.26     29.95 o 
   1  -6   8       84.46      102.70     24.44 o 
   2  -6   8       20.32      -80.66     97.47 o 
   3  -6   8       20.87      -56.37     63.57 o 
  -7  -5   8       71.67      -38.14     92.39 o 
  -6  -5   8       24.30       38.14     44.22 o 
  -5  -5   8      154.64      173.34     26.28 o 
  -4  -5   8       15.23       50.15     58.48 o 
  -3  -5   8      159.35      204.27     25.00 o 
  -2  -5   8      129.30      156.95     26.28 o 
  -1  -5   8       83.63       57.64     24.30 o 
   0  -5   8      113.48      122.48     24.44 o 
   1  -5   8       59.28      -17.94     81.65 o 
   2  -5   8        3.10       13.42     70.35 o 
   3  -5   8      405.70      467.60     40.26 o 
  -7  -4   8       14.71       62.30     21.33 o 
  -6  -4   8       31.81      -12.43     68.51 o 
  -5  -4   8      263.44      272.65     30.80 o 
  -4  -4   8       19.73       44.50     61.03 o 
  -3  -4   8      130.08       48.45     69.08 o 
  -2  -4   8      320.72      307.96     28.11 o 
  -1  -4   8      437.60      451.63     32.07 o 
   0  -4   8        7.31      -35.32     70.63 o 
   1  -4   8      211.96      219.67     27.97 o 
   2  -4   8      411.54      407.27     37.86 o 
   3  -4   8       35.09       -0.42     75.72 o 
  -7  -3   8        5.11       -0.42     74.87 o 
  -6  -3   8      236.70      217.13     29.38 o 
  -5  -3   8       89.47       98.60     24.58 o 
  -4  -3   8       23.63        4.10     76.00 o 
  -3  -3   8       12.39      -20.34     60.18 o 
  -2  -3   8      535.05      473.81     33.48 o 
  -1  -3   8       10.52      -49.73     49.73 o 
   0  -3   8       63.28       76.71     24.16 o 
   1  -3   8       26.43      -25.00     70.35 o 
   2  -3   8      188.49      166.13     29.52 o 
   3  -3   8       63.08       -0.42     75.44 o 
  -8  -2   8        1.29       17.52     73.18 o 
  -7  -2   8       60.39       83.35     24.58 o 
  -6  -2   8       42.81       27.26     57.64 o 
  -5  -2   8       22.50      -70.77     75.01 o 
  -4  -2   8      387.95      413.63     30.66 o 
  -3  -2   8       22.36       38.57     17.23 o 
  -2  -2   8      226.45      208.09     23.59 o 
  -1  -2   8      108.25      103.13     24.30 o 
   0  -2   8       85.78       36.59     73.74 o 
   1  -2   8        5.22       15.26     52.98 o 
   2  -2   8       74.59      106.52     26.98 o 
   3  -2   8      232.77      236.06     34.05 o 
  -8  -1   8       58.63      112.27     36.52 o 
  -7  -1   8       17.59       17.94     45.44 o 
  -6  -1   8        3.75      -27.74     48.33 o 
  -5  -1   8      187.36      210.93     19.56 o 
  -4  -1   8      205.70      210.02     27.41 o 
  -3  -1   8      582.51      521.29     24.92 o 
  -2  -1   8       44.43       14.67     39.58 o 
  -1  -1   8      319.54      323.40     27.76 o 
   0  -1   8       40.01       24.26     20.82 o 
   1  -1   8       21.01       23.85     35.23 o 
   2  -1   8        3.78       16.23     49.36 o 
   3  -1   8      161.17      127.35    100.44 o 
  -8   0   8      271.05      364.53     41.67 o 
  -7   0   8       13.02      -45.79     49.42 o 
  -6   0   8        0.68      -25.14     49.58 o 
  -5   0   8      127.73      143.61     61.80 o 
  -4   0   8      127.57      132.09     17.45 o 
  -3   0   8      206.44      224.23     18.62 o 
  -2   0   8      402.64      379.67     24.30 o 
  -1   0   8      350.77      376.73     23.07 o 
   0   0   8      152.11      164.34     20.16 o 
   1   0   8      106.24      117.53     33.62 o 
   2   0   8      497.25      523.47     29.85 o 
   3   0   8       40.64       17.47     52.36 o 
  -8   1   8       47.43       26.84     38.23 o 
  -7   1   8       10.73       46.53     39.41 o 
  -6   1   8      203.50      288.50     36.45 o 
  -5   1   8        0.62        9.29     32.57 o 
  -4   1   8       36.21       24.85     41.44 o 
  -3   1   8      220.73      248.01     20.08 o 
  -2   1   8       56.09       86.35     32.07 o 
  -1   1   8        0.84       -5.23     44.43 o 
   0   1   8      536.53      522.99     27.40 o 
   1   1   8      275.64      283.14     25.69 o 
   2   1   8       69.65       93.01     19.31 o 
  -8   2   8       17.47      -60.04    105.67 o 
  -7   2   8      297.05      251.17     37.01 o 
  -6   2   8       26.59       -8.90     57.35 o 
  -5   2   8       82.32      109.48     25.00 o 
  -4   2   8      105.84      113.16     24.44 o 
  -3   2   8        1.85       21.61     32.07 o 
  -2   2   8       26.39       -5.37     44.50 o 
  -1   2   8       85.19       92.53     26.56 o 
   0   2   8       32.41       16.25     60.89 o 
   1   2   8      107.60       55.24     80.38 o 
   2   2   8       13.01      -95.92     95.92 o 
  -7   3   8       68.08     -114.71    114.71 o 
  -6   3   8        4.05      -79.11     79.11 o 
  -5   3   8      289.41      306.83     33.20 o 
  -4   3   8       78.60       80.52     26.13 o 
  -3   3   8       37.20       27.83     58.91 o 
  -2   3   8      104.03      114.71     28.39 o 
  -1   3   8      133.92      164.29     28.11 o 
   0   3   8       39.76       60.60     23.45 o 
   1   3   8       12.51      -27.97     68.94 o 
  -7   4   8        3.73       -1.70     83.77 o 
  -6   4   8       82.60       74.45     75.15 o 
  -5   4   8      188.82      187.74     31.50 o 
  -4   4   8       25.98       31.08     35.88 o 
  -3   4   8        7.01      -19.92     86.74 o 
  -2   4   8      204.11      201.02     33.62 o 
  -1   4   8      170.61      169.80     32.35 o 
   0   4   8      142.86      152.71     32.21 o 
  -5   5   8        4.84      -27.55     68.09 o 
  -4   5   8      125.39      101.85     34.61 o 
  -3   5   8       24.67       17.66     71.76 o 
  -2   5   8        4.36       24.16     23.73 o 
  -3  -8   9      198.15      222.92     34.05 o 
  -2  -8   9      160.39      190.57     31.22 o 
  -1  -8   9       58.83       32.35     74.17 o 
   0  -8   9      133.08       63.43     78.54 o 
  -4  -7   9       48.44       47.89     48.74 o 
  -3  -7   9      458.81      494.72     41.96 o 
  -2  -7   9       34.02       51.99     19.78 o 
  -1  -7   9      185.42      198.62     31.93 o 
   0  -7   9       47.64       -4.10     84.90 o 
   1  -7   9       34.90      -45.35     76.00 o 
  -5  -6   9        4.96       25.00     43.65 o 
  -4  -6   9      318.43      373.23     36.87 o 
  -3  -6   9        2.51      -41.11     74.02 o 
  -2  -6   9      244.61      267.42     29.95 o 
  -1  -6   9      333.63      319.26     34.33 o 
   0  -6   9       14.10      -64.56     64.56 o 
   1  -6   9       41.26      -84.05     84.05 o 
   2  -6   9       35.65      -31.79     79.11 o 
  -6  -5   9      266.99      218.12     33.20 o 
  -5  -5   9      161.99      158.08     30.94 o 
  -4  -5   9      114.83      200.74     28.25 o 
  -3  -5   9       75.33       41.67     23.59 o 
  -2  -5   9      568.50      586.97     41.39 o 
  -1  -5   9        1.36       38.57     20.20 o 
   0  -5   9       99.04      133.92     25.00 o 
   1  -5   9      216.27      217.41     30.51 o 
   2  -5   9       14.60      -10.45     36.45 o 
  -7  -4   9      110.11      105.67     25.15 o 
  -6  -4   9      128.19      170.51     27.83 o 
  -5  -4   9      302.35      258.80     33.34 o 
  -4  -4   9       96.35      107.65     23.59 o 
  -3  -4   9      212.66      196.64     29.95 o 
  -2  -4   9       42.77       21.76     68.23 o 
  -1  -4   9       46.12       33.62     36.73 o 
   0  -4   9      679.14      662.83     42.10 o 
   1  -4   9        1.30      -18.51     83.77 o 
   2  -4   9        2.66       61.59     25.71 o 
  -7  -3   9      165.54       34.61     99.59 o 
  -6  -3   9      408.82      385.24     35.74 o 
  -5  -3   9       33.58       10.31     72.89 o 
  -4  -3   9      519.95      570.01     37.72 o 
  -3  -3   9      197.52      238.18     26.84 o 
  -2  -3   9      279.13      228.29     29.24 o 
  -1  -3   9      560.46      518.88     37.15 o 
   0  -3   9      106.38      157.09     24.44 o 
   1  -3   9       73.07       82.78     24.72 o 
   2  -3   9      155.17      127.56     31.79 o 
  -7  -2   9      254.77      371.82     35.88 o 
  -6  -2   9        3.08      -12.15     67.38 o 
  -5  -2   9       73.96       60.04     67.95 o 
  -4  -2   9     1102.01     1080.41     53.12 o 
  -3  -2   9      115.14       69.79     80.10 o 
  -2  -2   9       88.67       40.12     72.89 o 
  -1  -2   9      280.25      301.89     31.36 o 
   0  -2   9       75.60       85.61     27.55 o 
   1  -2   9      206.72      187.60     29.38 o 
   2  -2   9       78.48      -12.71    102.42 o 
  -8  -1   9       98.92      179.55     51.07 o 
  -7  -1   9       12.11        8.87     38.78 o 
  -6  -1   9       18.70       23.96     49.47 o 
  -5  -1   9      572.86      651.14     57.28 o 
  -4  -1   9      269.81      236.60     21.11 o 
  -3  -1   9      117.64      125.66     17.09 o 
  -2  -1   9      753.77      831.34     31.36 o 
  -1  -1   9      109.12       67.62     32.28 o 
   0  -1   9      169.20      196.80     19.92 o 
   1  -1   9      181.93      210.11     85.33 o 
   2  -1   9        0.38      -56.07     56.07 o 
  -8   0   9       51.78       12.77     55.66 o 
  -7   0   9        0.48      -32.07     50.38 o 
  -6   0   9      436.75      468.97     48.45 o 
  -5   0   9        0.55      -51.10     51.10 o 
  -4   0   9       56.21        2.76     40.91 o 
  -3   0   9     1053.38     1102.94     38.50 o 
  -2   0   9       97.19       92.77     17.51 o 
  -1   0   9       55.12       42.29     23.41 o 
   0   0   9      223.32      254.03     84.97 o 
   1   0   9       27.28       40.47     44.99 o 
   2   0   9       59.50       81.03     20.45 o 
  -7   1   9      245.39      303.07     27.83 o 
  -6   1   9      311.05      345.04    156.31 o 
  -5   1   9       21.87       43.04     51.96 o 
  -4   1   9      386.24      419.62     25.92 o 
  -3   1   9        7.16        4.27     35.29 o 
  -2   1   9      161.49      147.02     46.55 o 
  -1   1   9      365.83      387.25     24.87 o 
   0   1   9        9.85       17.26     41.34 o 
   1   1   9       20.87      -22.47     38.36 o 
  -7   2   9      452.39      540.91     46.19 o 
  -6   2   9      159.53      157.23     29.95 o 
  -5   2   9       98.28      113.58     28.68 o 
  -4   2   9      534.40      536.11     41.39 o 
  -3   2   9        6.66      -49.87     63.15 o 
  -2   2   9      657.95      662.69     44.08 o 
  -1   2   9       21.53       10.17     38.57 o 
   0   2   9        0.60      -52.83     93.38 o 
  -6   3   9        2.44       39.84     46.62 o 
  -5   3   9      455.15      428.04     42.52 o 
  -4   3   9       64.01        9.61     83.77 o 
  -3   3   9      368.78      333.25     39.55 o 
  -2   3   9       76.40       63.01     29.10 o 
  -1   3   9       21.22       39.41     93.52 o 
  -5   4   9      165.79      144.38     32.07 o 
  -4   4   9      122.01      168.25     32.35 o 
  -3   4   9      500.20      517.60     43.93 o 
  -2   4   9      107.57      111.32     31.22 o 
  -3  -7  10       15.00       32.35     37.44 o 
  -2  -7  10       48.55       17.38     72.33 o 
  -1  -7  10      228.67      275.19     37.72 o 
   0  -7  10       10.99      -32.77     81.65 o 
  -5  -6  10      170.88      242.13     31.22 o 
  -4  -6  10      156.86      194.10     32.07 o 
  -3  -6  10        1.24        7.35     25.00 o 
  -2  -6  10      331.85      330.99     39.84 o 
  -1  -6  10       25.95       59.61     72.33 o 
   0  -6  10      100.65       26.84     34.89 o 
   1  -6  10      755.62      807.63     52.98 o 
  -6  -5  10        1.93       11.02     44.50 o 
  -5  -5  10      201.17      109.20    124.32 o 
  -4  -5  10       61.41       -7.49     90.13 o 
  -3  -5  10      280.70      309.66     33.90 o 
  -2  -5  10       17.40       75.72     85.47 o 
  -1  -5  10      114.11      -60.32     84.20 o 
   0  -5  10      540.94      537.80     40.54 o 
   1  -5  10       97.95       13.28     83.21 o 
  -6  -4  10      453.17      585.98     43.93 o 
  -5  -4  10        2.79       20.34     22.46 o 
  -4  -4  10       22.73       -9.32     59.61 o 
  -3  -4  10      329.05      405.86     34.89 o 
  -2  -4  10       12.61      -18.65     45.63 o 
  -1  -4  10      140.78       75.44     84.20 o 
   0  -4  10      163.96       94.79    110.89 o 
   1  -4  10       12.72       17.52     71.20 o 
  -7  -3  10      252.68      235.07     37.58 o 
  -6  -3  10        2.41       -0.42     76.85 o 
  -5  -3  10        2.22       25.29     28.68 o 
  -4  -3  10      287.17      239.45     32.35 o 
  -3  -3  10        2.52       18.93     49.16 o 
  -2  -3  10        8.32        3.81     57.92 o 
  -1  -3  10      552.26      619.46     40.69 o 
   0  -3  10       16.78        0.00     73.32 o 
   1  -3  10       75.84       91.54     30.23 o 
  -7  -2  10       13.22       47.75     76.43 o 
  -6  -2  10        5.72       41.11     79.11 o 
  -5  -2  10      885.96      872.75     48.60 o 
  -4  -2  10      119.37      139.43     23.03 o 
  -3  -2  10       98.32       16.10     58.48 o 
  -2  -2  10     1108.82     1038.88     53.26 o 
  -1  -2  10       19.58       32.49     53.12 o 
   0  -2  10        3.14      -55.24     69.08 o 
   1  -2  10      115.21      151.58     34.05 o 
  -7  -1  10        6.40       -8.09     49.89 o 
  -6  -1  10      462.62      506.04     29.02 o 
  -5  -1  10       16.84       37.49     32.79 o 
  -4  -1  10       67.62       65.67     29.10 o 
  -3  -1  10      405.97      406.81     26.01 o 
  -2  -1  10      362.27      387.41     25.02 o 
  -1  -1  10        2.53       -7.94     29.54 o 
   0  -1  10      467.14      480.14     30.91 o 
   1  -1  10       32.09       24.20     56.95 o 
  -7   0  10       34.44       33.66     63.61 o 
  -6   0  10       96.87      135.26     19.62 o 
  -5   0  10       14.03        7.48     49.66 o 
  -4   0  10       85.79       30.34     70.35 o 
  -3   0  10       79.21      109.89     19.41 o 
  -2   0  10        0.41      -65.98     65.98 o 
  -1   0  10      849.20      887.02     46.83 o 
   0   0  10       54.09       67.11     24.40 o 
  -7   1  10      603.77      652.49     36.26 o 
  -6   1  10       92.12       90.55     25.68 o 
  -5   1  10        5.12      -52.96     52.96 o 
  -4   1  10      106.19      100.15     66.75 o 
  -3   1  10       31.62       40.54     44.29 o 
  -2   1  10      244.62      245.45     24.12 o 
  -1   1  10      159.07      162.16     29.45 o 
  -6   2  10        0.42      -86.03     94.93 o 
  -5   2  10      122.19      127.00     31.50 o 
  -4   2  10       41.95      -19.35     85.61 o 
  -3   2  10       69.90       31.22     34.47 o 
  -2   2  10      126.46      188.17     28.11 o 
  -4   3  10       34.52       37.58     64.28 o 
  -3   3  10      445.75      410.81     42.38 o 
  -3  -6  11       25.41       37.72     64.42 o 
  -2  -6  11       25.36       70.92     99.73 o 
  -4  -5  11       58.63       44.78     25.71 o 
  -3  -5  11        1.74      -33.90     46.48 o 
  -2  -5  11       21.59      -38.57     95.36 o 
  -1  -5  11        3.91      -89.56     89.56 o 
  -5  -4  11      125.70      118.52     30.94 o 
  -4  -4  11        3.54       36.73     23.87 o 
  -3  -4  11       12.49      -14.69     75.72 o 
  -2  -4  11       18.52       29.67     32.49 o 
  -1  -4  11      345.81      356.56     36.16 o 
   0  -4  11        5.94      -33.48     82.22 o 
  -6  -3  11       38.69      -83.35     87.30 o 
  -5  -3  11      273.43      288.19     37.15 o 
  -4  -3  11       10.72      -81.94     95.36 o 
  -3  -3  11        7.99      -81.09     94.23 o 
  -2  -3  11        0.51       35.03     58.63 o 
  -1  -3  11      165.49      140.56     30.51 o 
   0  -3  11       20.87       67.10     27.41 o 
  -6  -2  11       49.63       54.95     97.47 o 
  -5  -2  11       20.66       21.61     48.45 o 
  -4  -2  11      139.98      163.45     31.08 o 
  -3  -2  11        8.82      -42.38     71.62 o 
  -2  -2  11      303.81      281.12     38.14 o 
  -1  -2  11       14.72       25.00     36.16 o 
  -6  -1  11        4.27        0.43     51.58 o 
  -5  -1  11        0.65       -0.52     36.38 o 
  -4  -1  11       90.91       99.03     21.62 o 
  -3  -1  11      130.88      150.44     22.12 o 
  -2  -1  11        3.76       14.18     26.44 o 
  -1  -1  11       20.37      -13.60     86.03 o 
  -6   0  11        1.56      -10.24     42.59 o 
  -5   0  11       44.78       66.33     26.81 o 
  -4   0  11        7.30       24.36     55.61 o 
  -3   0  11      166.08      109.08     69.22 o 
  -2   0  11       24.43       36.12     50.04 o 
  -5   1  11       14.35       24.47     25.01 o 
  -4   1  11       93.44      103.65     29.89 o 
  -3   1  11      175.10      251.56     24.57 o 
                                                 
